# Supplementary material for: A novel role for nucleolin in splice site selection
Source: RNA Biol. 2022 Feb 27;19(1):333–52. doi: 10.1080/15476286.2021.2020455 (PMC8890436; doi:10.1080/15476286.2021.2020455)
Supplement: Supplemental Material [file KRNB_A_2020455_SM1019.zip]

Archive with 7 entries (6 files):
- Supplementary information/
- Supplementary information/Shefer et al RNA Biol SupplementaryTables_S1-S13.xlsx
- Supplementary information/Shefer et al RNA Biol Table_S11.txt.gz
- Supplementary information/Shefer et al RNA Biol Table_S2.txt.gz
- Supplementary information/Shefer et al RNA Biol Table_S8.txt.gz
- Supplementary information/Shefer_et_al_RNA_Biol_Supplementary_Information.docx
- Supplementary information/Shefer_et_al_RNA_Biol_Supplementary_Information.docx.pdf
