# Supplementary material for: A novel role for nucleolin in splice site selection
Source: RNA Biol. 2022 Feb 27;19(1):333–52. doi: 10.1080/15476286.2021.2020455 (PMC8890436; doi:10.1080/15476286.2021.2020455)
Supplement: Supplemental Material [file KRNB_A_2020455_SM1019.zip › Supplementary information/Shefer et al RNA Biol SupplementaryTables_S1-S13.xlsx]

## Sheet: Legend
A Novel Role for Nucleolin in Splice Site Selection
Authors: Kinneret Shefer, Ayub Boulos, Valer Gotea, Yair Ben Chaim, Joseph Sperling, Laura Elnitski, Ruth Sperling
List of supplementary tables
Table S1	List of peptides identified by mass spectrometry.
Table S2	List of latent splice sites (LSSs) identified in the human genome.
Table S3	Summary of reads obtained through the RNA-Seq experiment and mapped to each of the four samples.
Table S4	List of genes with differential expression in NCLsi compared to CONTsi samples.
Table S5	List of LSSs activated in NCLsi samples upon NCL knockdown.
Table S6	Gene sets over-represented among the genes with activated LSSs.
Table S7	List of LSSs activated in CONTsi samples.
Table S8	List of adSS3n splice sites identified in the human genome.
Table S9	List of adSS3n activated in NCLsi samples upon NCL knockdown.
Table S10	List of adSS3n activated in CONTsi samples.
Table S11	List of adSSfs splice sites identified in the human genome.
Table S12	List of adSSfs activated in NCLsi samples upon NCL knockdown.
Table S13	List of adSSfs activated in CONTsi samples.

## Sheet: Table S1
Table S1. List of peptides identified by mass spectrometry.
Accession	Annotation	P-Value	Fold change: No-biotin vs Biotin	Fold change: Biotin vs No-biotin	Biotin #1	Biotin #2	Biotin #3	No bioting #1	No bioting #2	No bioting #3	# proteins with shared peptides	# peptides	Protein MW	Peptide ID score	Peptide sequences	Proteins with shared peptides	Peptide masses	Quan peptides	Uniprot Gene Name	Uniprot url	Protein Sequence Coverage
P20397	NUCL_XENLA Nucleolin OS=Xenopus laevis GN=ncl PE=2 SV=3	0.000856056	0.208851	4.7881	3291277056	4752732672	3875523584	771562816	1069198976	669451776	4	18	70195.24	"70.8,99.6,99.7,50,99.7,99.7,99.7,99.7,90,99.7,99,99.7,99.7,99,99,99.7,99.7,99.7"	"AKGFAFIEFSSAEDAK,DGSNKGIAYVEFSNEDEANKALEEK,EFDELKDALR,EFFSKK,FGYVDFSSEEEVEK,GIAYVEFSNEDEANKALEEK,GLSEDTTEETLK,GLSEDTTEETLKEAFDGSVNAR,ILGTEVK,KFGYVDFSSEEEVEK,KILGTEVK,LEFSQGGGPQGGGR,NIPYSTTVEELQEIFENAK,NLTIQDIR,QGAEIEGR,SIRLEFSQGGGPQGGGR,TDTASEGLSIFIGNLNSTK,VLVVNNLSYSATEDSLREVFEK"	"sp|P20397|NUCL_XENLA,tr|B7ZR96|B7ZR96_XENLA,tr|B7ZR98|B7ZR98_XENLA,tr|Q06459|Q06459_XENLA"	"1716.842049,2756.268447,1234.617003 : 1234.613116,784.411204,1663.720274,2255.054007,1321.62464,2368.095921,758.449376,1791.823938,886.548184,1345.63278,2224.110082,971.539576,858.427546,1701.855594,1966.985242,2511.281994"	"LEFSQGGGPQGGGR,QGAEIEGR,GLSEDTTEETLKEAFDGSVNAR"	ncl	http://www.uniprot.org/uniprot/P20397	29.95391705
P02362	RS7_XENLA 40S ribosomal protein S7 OS=Xenopus laevis GN=rps7 PE=2 SV=2	0.0096382	2.36332	0.423133	22737784	0	23616730	44102364	64149112	58059096	1	1	22183.785	99	ELNITAAK	sp|P02362|RS7_XENLA	858.480772	ELNITAAK	rps7	http://www.uniprot.org/uniprot/P02362	4.12371134
Q6NTT0	Q6NTT0_XENLA MGC82310 protein OS=Xenopus laevis GN=hrsp12 PE=2 SV=1	0.0099009	1.85411	0.539341	148196912	170752160	109620416	266909104	246217392	269044800	1	4	14627.79	"99.7,99.7,99.7,99.7"	"AAGCDYSNVVK | Carbamidomethyl [C4],APAAIGPYSQAVVVDK,QFFQTNFPAR,TTVLLADINDFNDVNEIYK"	tr|Q6NTT0|Q6NTT0_XENLA	"1182.533766,1584.842612,1254.609984,2196.082104"	"APAAIGPYSQAVVVDK,AAGCDYSNVVK | Carbamidomethyl [C4],QFFQTNFPAR"	hrsp12	http://www.uniprot.org/uniprot/Q6NTT0	40.28776978
Q7ZXH6	Q7ZXH6_XENLA Ywhaq-prov protein OS=Xenopus laevis GN=ywhaq PE=2 SV=1	0.0126827	0.0187573	53.3126	16632035	107453624	30434588	0	947828	532884	1	2	27673.655	"99.7,99"	"TIADSQAAYQQAFDISKK,VISSIEQK"	tr|Q7ZXH6|Q7ZXH6_XENLA	"1983.988287,902.506578"	"TIADSQAAYQQAFDISKK,VISSIEQK"	ywhaq	http://www.uniprot.org/uniprot/Q7ZXH6	10.56910569
Q9DED4	CIRBB_XENLA Cold-inducible RNA-binding protein B OS=Xenopus laevis GN=cirbp-b PE=1 SV=1	0.0179585	0.350181	2.85567	112633936	211297680	86390560	49745252	42470680	41789576	1	1	17855.045	99.7	YGQISEVVVVK	sp|Q9DED4|CIRBB_XENLA	1219.68119	YGQISEVVVVK	cirbp	http://www.uniprot.org/uniprot/Q9DED4	6.626506024
B7ZR96	B7ZR96_XENLA LOC397919 protein OS=Xenopus laevis GN=LOC397919 PE=2 SV=1	0.0190979	0.188458	5.30621	448904736	1328469504	515662784	149226848	185870160	74209536	3	8	75422.555	"50,99.7,99.7,99.7,99.7,99,99.6,99"	"AVAFDK,DIRIPTGNDGSNK,EAMDSCNNTEVEGR | Carbamidomethyl [C6],GIAYVEFSTEAEANK,GIAYVEFSTEAEANKALEEK,KILGLEVK,NIPYSTSAEELQEIFENAKDIR,NLTIQDVR"	"tr|B7ZR96|B7ZR96_XENLA,tr|B7ZR98|B7ZR98_XENLA,tr|Q06459|Q06459_XENLA"	"649.348131,1385.691942,1610.625318,1627.770538,2198.069793,898.584154,2566.234044,957.522144"	"NLTIQDVR,AVAFDK,KILGLEVK"	LOC397919	http://www.uniprot.org/uniprot/B7ZR96	12.5
P28049	LAB_XENLA Lupus La protein homolog B OS=Xenopus laevis GN=ssb-b PE=2 SV=1	0.0306962	0.597756	1.67292	1411670144	1926897536	1276059008	1096094720	840878592	804364416	5	16	48995.19	"99.7,99.7,99.7,99.7,90,99.5,90,99.7,99.7,99.7,99.7,50,94.8,99.7,99.5,99.7"	"ALDDKAEDGPAVK,ALDDKAEDGPAVKQSK,EDLHALFQTHGEIEWIDFSR,EEAQKQAEDAER,EEYFAKK,EEYFAKKNEER,EGIVLFK,FSGDLDNMTSR,FSGDLDNMTSR | Oxidation [M8],GFPTITNLDEIK,GFPTITNLDEIKEWLNDKGPIENIQMR,IQFQGK,LTTDFNIILQALKK,QQVLLDNGWVPLETMIK | Deamidated [N7],SPAKPLPELNEDYKNSFK,YKDNDMIILSR"	"sp|P28049|LAB_XENLA,tr|Q32N81|Q32N81_XENLA,tr|Q4KLV5|Q4KLV5_XENLA,tr|Q5U545|Q5U545_XENLA,tr|Q7ZTK2|Q7ZTK2_XENLA"	"1327.660539,1670.84574,2442.161763,1402.632258,913.44936,1441.682331,804.473188,1241.530448,1257.520148,1346.707792,3170.596192,719.396376,1616.951229,1984.027414,2076.05342,1366.691342"	"EGIVLFK,FSGDLDNMTSR | Oxidation [M8],ALDDKAEDGPAVK"	ssb	http://www.uniprot.org/uniprot/P28049	39.81264637
P13549	EF1A0_XENLA Elongation factor 1-alpha, somatic form OS=Xenopus laevis GN=eef1as PE=2 SV=1	0.0403942	0.643565	1.55385	43738024	54116960	55229752	41458156	31305916	26847650	7	1	50213.655	99.7	IGGIGTVPVGR	"sp|P13549|EF1A0_XENLA,sp|P17507|EF1A2_XENLA,sp|P17508|EF1A3_XENLA,tr|A1L3K0|A1L3K0_XENLA,tr|Q640D9|Q640D9_XENLA,tr|Q7SYT0|Q7SYT0_XENLA,tr|Q7ZXA2|Q7ZXA2_XENLA"	1024.600458	IGGIGTVPVGR	eef1as	http://www.uniprot.org/uniprot/P13549	2.380952381
Q7SZ42	Q7SZ42_XENLA Hmgb1-prov protein OS=Xenopus laevis GN=hmgb1 PE=2 SV=1	0.0410717	3.74642	0.266921	55186720	47464856	45103892	76211808	282401568	288656448	1	2	24455.17	"94.2,99.7"	"FKDPNAPK,IKGEHPGSTIGDIAK"	tr|Q7SZ42|Q7SZ42_XENLA	"915.489774,1521.810966"	"FKDPNAPK,IKGEHPGSTIGDIAK"	hmgb1	http://www.uniprot.org/uniprot/Q7SZ42	10.90047393
Q0IH23	Q0IH23_XENLA Luc7l protein OS=Xenopus laevis GN=luc7l PE=2 SV=1	0.0631093	156.818	0.00637683	29026.6	261854	0	0	29083028	6426957	2	2	38163.485	"99.6,94.8"	"AEQLGAEGNVDEAQK,VHELNEEIGK"	"tr|Q0IH23|Q0IH23_XENLA,tr|Q6DJL9|Q6DJL9_XENLA"	"1557.728644,1166.591454"	"AEQLGAEGNVDEAQK,VHELNEEIGK"	luc7l	http://www.uniprot.org/uniprot/Q0IH23	7.716049383
Q00387	EP45_XENLA Serine protease inhibitor A6 OS=Xenopus laevis GN=serpina6 PE=2 SV=2	0.103748	1.49947	0.666903	322221344	401169024	218001360	528206720	430553088	417757856	1	10	49522.375	"99.7,80.5,99.7,88,99.7,92.8,95.2,90,66.3,99.7"	"ELDSNTEMVLVNYVLYK,GFEENVK,ILSEENSDFSVNLFNQLSTESK,ILSEENSDFSVNLFNQLSTESKR,KLSESQVHEAFK,LIEDSNNPMK | Oxidation [M9],LSESQVHEAFKR,QLNNYVK,QQQEQIKNDEGKLTK,SETHQQILK"	sp|Q00387|EP45_XENLA	"2029.006878,821.391538,2500.19873,2656.294875,1401.725625,1175.546372,1429.727553,877.46454,1785.918664,1082.56951"	"QLNNYVK,SETHQQILK,KLSESQVHEAFK"	serpina6	http://www.uniprot.org/uniprot/Q00387	23.16513761
Q7ZYR1	Q7ZYR1_XENLA Rpl3-prov protein OS=Xenopus laevis GN=rpl3 PE=2 SV=1	0.103809	0.311037	3.21506	18089490	64751904	32214060	4546769	16820270	14846521	1	2	46040.71	"87.3,90"	"TIFAEHISDECK | Carbamidomethyl [C11],VAFSVAR"	tr|Q7ZYR1|Q7ZYR1_XENLA	"1448.663988,748.422796"	"TIFAEHISDECK | Carbamidomethyl [C11],VAFSVAR"	rpl3	http://www.uniprot.org/uniprot/Q7ZYR1	4.714640199
Q9DE27	RUVB2_XENLA RuvB-like 2 OS=Xenopus laevis GN=ruvbl2 PE=2 SV=1	0.130637	0.125921	7.94149	13324643	8.24564e+06	20973116	8.3108e+06	226088	2.4486e+06	3	1	51187.295	99.7	GLGLDDALEPR	"sp|Q9DE27|RUVB2_XENLA,tr|Q0IH85|Q0IH85_XENLA,tr|Q801R1|Q801R1_XENLA"	1154.585486	GLGLDDALEPR	ruvbl2	http://www.uniprot.org/uniprot/Q9DE27	2.380952381
Q7SZ19	Q7SZ19_XENLA Annexin (Fragment) OS=Xenopus laevis GN=LOC398472 PE=2 SV=1	0.146799	1.56334	0.639656	153231648	307635680	162571376	254618112	308711904	372517920	2	4	35589.845	"99.7,99.7,97.3,99.7"	"GAGTTENVLTEILASR,GLGTDEEAIIK,SIPEYLADTLYHAIK,VNDSLVEQDAQDLFK"	"tr|Q7SZ19|Q7SZ19_XENLA,tr|Q7ZY99|Q7ZY99_XENLA"	"1630.847532,1144.599216,1732.9042,1719.838234"	"GAGTTENVLTEILASR,VNDSLVEQDAQDLFK,GLGTDEEAIIK"	LOC398472	http://www.uniprot.org/uniprot/Q7SZ19	17.9245283
Q5U4L0	Q5U4L0_XENLA LOC100101274 protein OS=Xenopus laevis GN=LOC100101274 PE=2 SV=1	0.179938	0.677751	1.47547	153507024	201986848	125828888	157990608	86185176	89202800	1	3	35282.165	"99,99,98.8"	"LYQIYPVK,TTDGILFK,WSSQQGNR"	tr|Q5U4L0|Q5U4L0_XENLA	"1022.578742,893.485692,961.436758"	"LYQIYPVK,TTDGILFK,WSSQQGNR"	LOC100101274	http://www.uniprot.org/uniprot/Q5U4L0	7.5
P02302	H3C_XENLA Histone H3.3C OS=Xenopus laevis GN=h3f3c PE=1 SV=2	0.191418	1.28505	0.77818	405106240	592555904	379891584	507576928	667126656	571486528	4	3	15487.105	"99.7,50,90"	"EIAQDFKTDLR,KLPFQR,STELLIR"	"sp|P02302|H3C_XENLA,sp|P84233|H32_XENLA,sp|Q6PI79|H33_XENLA,tr|Q92133|Q92133_XENLA"	"1334.681232,787.469518,830.485957"	"EIAQDFKTDLR,KLPFQR,STELLIR"	h3f3c	http://www.uniprot.org/uniprot/P02302	17.64705882
Q498I1	Q498I1_XENLA LOC398508 protein OS=Xenopus laevis GN=grhpr.2 PE=2 SV=1	0.221409	0.680039	1.4705	200552416	209141776	267540752	213729504	93299184	176977856	3	5	36049.64	"99,90,90,98.5,99.7"	"IGLGIAQR,LKPFGVK,MKVFVTR,SDLDVQQWDSDDVIPK | Deamidated [Q6],SVEELKAELVSTEK"	"tr|Q498I1|Q498I1_XENLA,tr|Q6NTT1|Q6NTT1_XENLA,tr|Q7ZX89|Q7ZX89_XENLA"	"826.50079,787.495242,879.499412,1859.857442,1560.822188"	"IGLGIAQR,SVEELKAELVSTEK,MKVFVTR"	grhpr	http://www.uniprot.org/uniprot/Q498I1	15.61561562
Q6DJQ0	Q6DJQ0_XENLA Uncharacterized protein OS=Xenopus laevis PE=2 SV=1	0.233058	1.40639	0.71104	134537184	199125696	163707664	154045744	321313376	246477824	1	3	17190.09	"99,50,90"	"DDEVQVVR,VVQVYR,YVIYIER"	tr|Q6DJQ0|Q6DJQ0_XENLA	"958.468858,762.437128,954.516522"	"DDEVQVVR,VVQVYR,YVIYIER"		http://www.uniprot.org/uniprot/Q6DJQ0	14.48275862
Q7ZY40	AN32E_XENLA Acidic leucine-rich nuclear phosphoprotein 32 family member E OS=Xenopus laevis GN=anp32e PE=1 SV=1	0.242526	0.764003	1.3089	141305008	253455264	156450848	117894328	137159088	154526480	1	4	30107.59	"99.6,50,99.7,99.6"	"CPNITYLNLSGNK | Carbamidomethyl [C1],ISLELR,KLELSDNSISGGLDVLTER,NRSPAEVAELVLDNCR | Carbamidomethyl [C15]"	sp|Q7ZY40|AN32E_XENLA	"1492.732104,729.43746,2045.064183,1841.901462"	"ISLELR,CPNITYLNLSGNK | Carbamidomethyl [C1],KLELSDNSISGGLDVLTER"	anp32e	http://www.uniprot.org/uniprot/Q7ZY40	20.53231939
Q7ZY24	Q7ZY24_XENLA Hmgb3-prov protein OS=Xenopus laevis PE=2 SV=1	0.246132	1.41712	0.705656	554687616	931091008	440580832	671567744	930962240	1035773952	1	3	23223.765	"99,99.7,99.7"	"SKFDDLAK,STNPGITIGDVAK,YEKDVADYK"	tr|Q7ZY24|Q7ZY24_XENLA	"922.472376,1271.671556,1129.525752 : 1129.527034"	"SKFDDLAK,STNPGITIGDVAK,YEKDVADYK"		http://www.uniprot.org/uniprot/Q7ZY24	14.85148515
Q6NUH0	RL31_XENLA 60S ribosomal protein L31 OS=Xenopus laevis GN=rpl31 PE=2 SV=1	0.252287	1.27242	0.785905	207755056	298405248	263776784	267838336	430202336	292374688	1	2	14515.82	"99.5,99.7"	"EYTINIHKR,SAINEVVTR"	sp|Q6NUH0|RL31_XENLA	"1172.629107,987.532562"	"EYTINIHKR,SAINEVVTR"	rpl31	http://www.uniprot.org/uniprot/Q6NUH0	14.4
Q6DJM4	Q6DJM4_XENLA Annexin OS=Xenopus laevis GN=anxa1 PE=2 SV=1	0.257975	1.31805	0.758698	17152982	13117891	20972292	16073120	26190566	25668322	2	2	38237.13	"99.7,99.7"	"GTDVPTFINILTTR,TPAQYDAHELR"	"tr|Q6DJM4|Q6DJM4_XENLA,tr|Q8AVS3|Q8AVS3_XENLA"	"1546.835414,1299.621282"	"GTDVPTFINILTTR,TPAQYDAHELR"	anxa1	http://www.uniprot.org/uniprot/Q6DJM4	7.288629738
Q6GPP8	Q6GPP8_XENLA MGC82702 protein OS=Xenopus laevis GN=hba-l5 PE=2 SV=1	0.275351	1.19935	0.833783	43754672	0	53175140	58396876	67231616	49314780	1	1	14945.7	99.7	VLGAIGEATK	tr|Q6GPP8|Q6GPP8_XENLA	957.550756	VLGAIGEATK	hba	http://www.uniprot.org/uniprot/Q6GPP8	7.194244604
Q640C5	DOPDB_XENLA D-dopachrome decarboxylase-B OS=Xenopus laevis GN=ddt-b PE=3 SV=1	0.278367	14.2116	0.0703649	27542500	232692464	184394	127836312	158745152	167150592	2	1	12901.845	99.7	FFNFLTEQLGLAQDR	"sp|Q640C5|DOPDB_XENLA,sp|Q68FI3|DOPDA_XENLA"	1797.90209	FFNFLTEQLGLAQDR	ddt	http://www.uniprot.org/uniprot/Q640C5	12.71186441
Q6P285	Q6P285_XENLA Uba1b protein OS=Xenopus laevis GN=uba1 PE=2 SV=1	0.292218	0.748534	1.33594	151656800	296555488	152828400	162604752	120589624	147015936	3	4	118042.405	"99,99,99,72.6"	"AAVVEILR,GGIVSQVK,SIPICTLK | Carbamidomethyl [C5],TLKLPGSQPLEVVEAVYK"	"tr|Q6P285|Q6P285_XENLA,tr|Q801S7|Q801S7_XENLA,tr|Q9DEE8|Q9DEE8_XENLA"	"869.531258,786.459344,930.519948,1970.106675"	"AAVVEILR,GGIVSQVK,TLKLPGSQPLEVVEAVYK"	uba1	http://www.uniprot.org/uniprot/Q6P285	3.962264151
Q8AVC1	AN32B_XENLA Acidic leucine-rich nuclear phosphoprotein 32 family member B OS=Xenopus laevis GN=anp32b PE=2 SV=1	0.29552	1.35005	0.740713	215009168	339391104	143321024	296951616	285669952	303366912	2	3	27415.19	"99.7,99,90"	"ISGGLEVLAER,KLELSDNR,LELSDNR"	"sp|Q8AVC1|AN32B_XENLA,tr|Q2TAF9|Q2TAF9_XENLA"	"1142.627224,973.517662,845.42661"	"ISGGLEVLAER,KLELSDNR,LELSDNR"	anp32b	http://www.uniprot.org/uniprot/Q8AVC1	7.949790795
Q6PAB3	MDHC_XENLA Malate dehydrogenase, cytoplasmic OS=Xenopus laevis GN=mdh1 PE=2 SV=1	0.299103	1.69435	0.590195	278734944	575663168	131540576	592412352	406133760	426716736	1	7	36424.845	"90,96,99.7,99.7,99,99.7,99.7"	"AICDHVR | Carbamidomethyl [C3],DLDVAILVGSMPR,DVGAFEAVK,DVGAFEAVKNDDWLK,ENFSCLTR | Carbamidomethyl [C5],IVEGLCINDFSR | Carbamidomethyl [C6],LNVASDDVK"	sp|Q6PAB3|MDHC_XENLA	"869.41678,1384.738654,934.475844,1705.828264,1025.459886,1421.691684,959.49004"	"LNVASDDVK,DVGAFEAVK,ENFSCLTR | Carbamidomethyl [C5]"	mdh1	http://www.uniprot.org/uniprot/Q6PAB3	19.16167665
Q5XGL4	Q5XGL4_XENLA Proteasome subunit alpha type OS=Xenopus laevis GN=LOC495277 PE=2 SV=1	0.299654	1.4325	0.698082	25136652	53848568	0	56160716	49949892	52183796	2	1	27336.155	99.7	AINQGGLTSVAVR	"tr|Q5XGL4|Q5XGL4_XENLA,tr|Q6AZR7|Q6AZR7_XENLA"	1284.713988	AINQGGLTSVAVR	LOC495277	http://www.uniprot.org/uniprot/Q5XGL4	5.284552846
Q6PHL6	Q6PHL6_XENLA Rps19-prov protein OS=Xenopus laevis GN=rps19 PE=2 SV=1	0.303428	1.69545	0.589814	64811936	215564960	109759928	111880496	242455472	275514656	1	5	16049.445	"99.7,97.2,97,99.7,99.7"	"DVNQQEFVR,LKVPEWVDTVK,QSNGVMPSHFSR | Oxidation [M6],VLQALESLK,VPEWVDTVK"	tr|Q6PHL6|Q6PHL6_XENLA	"1133.547418,1312.735392,1361.611758,999.594914,1071.560164"	"DVNQQEFVR,VLQALESLK,LKVPEWVDTVK"	rps19	http://www.uniprot.org/uniprot/Q6PHL6	28.08219178
A2BD55	A2BD55_XENLA LOC443610 protein (Fragment) OS=Xenopus laevis GN=LOC443610 PE=2 SV=1	0.312135	3.42172	0.29225	36372972	1.10255e+06	11639806	44961860	18342730	22675096	5	1	42660.745	99	LSLPEDWR	"tr|A2BD55|A2BD55_XENLA,tr|Q3KPM3|Q3KPM3_XENLA,tr|Q3KQD4|Q3KQD4_XENLA,tr|Q5PPU7|Q5PPU7_XENLA,tr|Q6GPT1|Q6GPT1_XENLA"	1014.513138	LSLPEDWR	LOC443610	http://www.uniprot.org/uniprot/A2BD55	2.127659574
Q6DKB1	Q6DKB1_XENLA MGC84701 protein OS=Xenopus laevis GN=MGC84701 PE=2 SV=1	0.322571	0.785489	1.27309	104964168	189422016	99033712	105966600	88569512	101677104	3	2	20188.23	"90,99.7"	"ALVILAK,VVKDENFITSR"	"tr|Q6DKB1|Q6DKB1_XENLA,tr|Q6NTU4|Q6NTU4_XENLA,tr|Q90XE4|Q90XE4_XENLA"	"726.499032,1306.685634"	"ALVILAK,VVKDENFITSR"	MGC84701	http://www.uniprot.org/uniprot/Q6DKB1	9.523809524
A2BDB0	ACTG_XENLA Actin, cytoplasmic 2 OS=Xenopus laevis GN=actg1 PE=2 SV=1	0.335018	0.861267	1.16108	7297246208	9937257472	9625874432	8982431744	6468621824	7674881536	4	19	41792.48	"99.7,99.7,50,90,99,99.7,99.7,99.7,52,99.7,99.7,90,99.4,50,99.7,99.7,99.7,88.5,99.7"	"AGFAGDDAPR,AVFPSIVGRPR,CDVDIR | Carbamidomethyl [C1],CDVDIRK | Carbamidomethyl [C1],DLTDYLMK,DSYVGDEAQSK,DSYVGDEAQSKR,EITALAPSTMK,EIVRDIK,GYSFTTTAER,HQGVMVGMGQK,IIAPPER,IKIIAPPER,LDLAGR,QEYDESGPSIVHR,QEYDESGPSIVHRK,SYELPDGQVITIGNER,TTGIVMDSGDGVTHTVPIYEGYALPHAILR,VAPEEHPVLLTEAPLNPK"	"sp|A2BDB0|ACTG_XENLA,sp|O93400|ACTB_XENLA,sp|P53505|ACT5_XENLA,tr|Q32NP0|Q32NP0_XENLA"	"975.440572,1197.698109 : 1197.699218,776.348186,904.442288,997.47761 : 997.477811,1197.511426,1353.613353 : 1353.613562,1160.612042,871.511924,1131.51925,1170.558734,794.464436,1035.644274,643.36353,1515.692871,1643.790885,1789.880736,3182.594772,1953.051444"	"VAPEEHPVLLTEAPLNPK,AGFAGDDAPR,DSYVGDEAQSKR"	actg1	http://www.uniprot.org/uniprot/A2BDB0	48
A2VDA2	A2VDA2_XENLA LOC100037199 protein OS=Xenopus laevis GN=sri PE=2 SV=1	0.342106	1.18466	0.844127	35798796	0	34550784	49436248	33383630	43821532	2	1	21724.325	99.7	LSPQALNNIAK	"tr|A2VDA2|A2VDA2_XENLA,tr|Q569R9|Q569R9_XENLA"	1167.661018	LSPQALNNIAK	sri	http://www.uniprot.org/uniprot/A2VDA2	5.612244898
P15125	RL5A_XENLA 60S ribosomal protein L5-A OS=Xenopus laevis GN=rpl5-a PE=2 SV=2	0.347419	1.95102	0.512553	15847017	96690688	18716112	36529968	71657864	81361688	4	2	34104.975	"50,50"	"LSLEQK,TDYYAR"	"sp|P15125|RL5A_XENLA,sp|P15126|RL5B_XENLA,tr|Q8AVI7|Q8AVI7_XENLA,tr|Q8AVX2|Q8AVX2_XENLA"	"716.40537,787.34871"	"LSLEQK,TDYYAR"	rpl5	http://www.uniprot.org/uniprot/P15125	4.054054054
Q05AW2	Q05AW2_XENLA MGC154560 protein OS=Xenopus laevis GN=luc7l3 PE=2 SV=1	0.35805	1.96735	0.508297	0	4508019	12545855	0	19081384	11472003	2	1	50778.025	99	VDDHLMGK	"tr|Q05AW2|Q05AW2_XENLA,tr|Q6PAA6|Q6PAA6_XENLA"	913.43168	VDDHLMGK	luc7l3	http://www.uniprot.org/uniprot/Q05AW2	1.860465116
Q58E21	Q58E21_XENLA Proteasome subunit alpha type OS=Xenopus laevis GN=psma1 PE=2 SV=1	0.370916	3.21544	0.310999	129132792	3.4174e+06	61860004	186754976	81814672	59396612	3	3	29285.02	"59.5,99,99.7"	"IHQIEYAMEAVK | Oxidation [M8],LVSQIGSK,NQYDNDVTVWSPQGR"	"tr|Q58E21|Q58E21_XENLA,tr|Q5XGP0|Q5XGP0_XENLA,tr|Q68A88|Q68A88_XENLA"	"1446.716762,830.485708,1777.791846"	"IHQIEYAMEAVK | Oxidation [M8],LVSQIGSK,NQYDNDVTVWSPQGR"	psma1	http://www.uniprot.org/uniprot/Q58E21	13.40996169
P45593	COF1B_XENLA Cofilin-1-B OS=Xenopus laevis GN=cfl1-b PE=1 SV=3	0.384917	1.67795	0.595966	33023346	122346832	26324916	50242500	101465208	98566752	1	4	19119.805	"85.9,99.7,99.7,50"	"ETKKEDLVFVFWAPEEASLK,HQLSPEEAK,KEDLVFVFWAPEEASLK,VFNDMK"	sp|P45593|COF1B_XENLA	"2365.215078,1037.514412,2007.033466,752.350834"	"VFNDMK,HQLSPEEAK,KEDLVFVFWAPEEASLK"	cfl1	http://www.uniprot.org/uniprot/P45593	20.83333333
P23787	TERA_XENLA Transitional endoplasmic reticulum ATPase OS=Xenopus laevis GN=vcp PE=1 SV=3	0.386686	1.35925	0.735699	89456808	194038016	79852704	124734432	137440016	203044384	1	4	89210.8	"95.5,99.7,99.7,99"	"ESIENEIRR,LAGESESNLR,LSDDVDLEQVANETHGHVGADLAALCSEAALQAIR | Carbamidomethyl [C26],MDELQLFR"	sp|P23787|TERA_XENLA	"1144.58295,1074.529254,3687.777164,1050.515212"	"LAGESESNLR,ESIENEIRR,MDELQLFR"	vcp	http://www.uniprot.org/uniprot/P23787	7.701863354
Q7ZYU4	Q7ZYU4_XENLA Rps9-prov protein OS=Xenopus laevis PE=2 SV=1	0.386721	1.24679	0.80206	98352016	185610400	140509632	131376672	203961056	185526576	1	3	22577.255	"99.7,99.7,98.6"	"DLLTLDEKDPK,KGQGGAGAGDEEEED,SRLDQELK"	tr|Q7ZYU4|Q7ZYU4_XENLA	"1285.677918,1447.569428,987.535606"	"DLLTLDEKDPK,KGQGGAGAGDEEEED,SRLDQELK"		http://www.uniprot.org/uniprot/Q7ZYU4	17.5257732
K1C9_HUMAN		0.389735	0.700707	1.42713	943988032	2165710080	1193213184	1629737600	695375104	740553856	1	16	62129.4	"99.7,50,99.7,99.7,99.7,99.7,99.7,90,90,99.7,99.7,99.7,99.7,99.7,99.7,99.7"	"EIETYHNLLEGGQEDFESSGAGK,EVTQLR,FSSSSGYGGGSSR,GGSGGSHGGGSGFGGESGGSYGGGEEASGSGGGYGGGSGK,GGSGGSYGGGGSGGGYGGGSGSR,HGVQELEIELQSQLSK,IKFEMEQNLR | Oxidation [M5],MTLDDFR,MTLDDFR | Oxidation [M1],NYSPYYNTIDDLKDQIVDLTVGNNK,QEYEQLIAK,QGVDADINGLR,SGGGGGGGLGSGGSIR,STMQELNSR,TLLDIDNTR,VQALEEANNDLENK"	sp|K1C9_HUMAN|	"2509.134702,744.410752,1234.516658,3222.274905,1790.718088,1836.953262 : 1836.95537,1322.664621,896.40557,912.400844,2901.430305,1120.574508,1156.582764,1231.599422,1064.494064,1059.554168,1585.757558"	"GGSGGSYGGGGSGGGYGGGSGSR,FSSSSGYGGGSSR,SGGGGGGGLGSGGSIR"		http://www.uniprot.org/uniprot/K1C9_HUMAN	37.07865169
Q6PAB5	Q6PAB5_XENLA MGC68609 protein OS=Xenopus laevis GN=akr1b1 PE=2 SV=1	0.395623	0.1808	5.53097	108962816	56081940	52483588	137598736	379745	36275696	1	2	36063.175	"99.3,99.7"	"AIGISNFNR,EQIEQLLNKPGLK"	tr|Q6PAB5|Q6PAB5_XENLA	"990.524218,1508.85669"	"AIGISNFNR,EQIEQLLNKPGLK"	akr1b1	http://www.uniprot.org/uniprot/Q6PAB5	6.918238994
Q6IP62	Q6IP62_XENLA MGC78928 protein OS=Xenopus laevis GN=apex1 PE=2 SV=1	0.41183	2.64286	0.378378	47204128	158581072	4384697	75358968	73304688	109680208	1	3	35914.975	"99.7,99.7,99.7"	"DKPLNVTYGIGIEEHDKEGR,KTPGFTPQER,QGFGELLAEGYLDSFR"	tr|Q6IP62|Q6IP62_XENLA	"2269.136848,1159.59729,1800.870486"	"DKPLNVTYGIGIEEHDKEGR,KTPGFTPQER,QGFGELLAEGYLDSFR"	apex1	http://www.uniprot.org/uniprot/Q6IP62	14.55696203
Q6GPT0	Q6GPT0_XENLA MGC82636 protein OS=Xenopus laevis GN=MGC82636 PE=2 SV=1	0.416111	2.41618	0.413876	381435264	2344564736	84715280	766399616	1343456512	1037897920	1	5	15291.42	"99.7,99.7,90,99.7,99.7"	"LGEEFDEETADGR,LGEEFDEETADGRK,NHEISFK,SESTFKNHEISFK,YMVEVDVPFLTR"	tr|Q6GPT0|Q6GPT0_XENLA	"1466.615042,1594.709379 : 1594.70921,873.433732,1552.752576,1467.743614"	"LGEEFDEETADGRK,NHEISFK,LGEEFDEETADGR"	MGC82636	http://www.uniprot.org/uniprot/Q6GPT0	28.88888889
Q7ZXK5	Q7ZXK5_XENLA MGC52578 protein OS=Xenopus laevis GN=MGC52578 PE=2 SV=1	0.419603	1.20878	0.827281	602038848	956807936	565042304	643116416	911254464	980942400	1	3	24221.725	"99,99.7,98.3"	"GKFEDLAK,KLGELWAEQTPK,LGELWAEQTPK"	tr|Q7ZXK5|Q7ZXK5_XENLA	"906.48059,1398.75132 : 1398.747522,1270.658062"	"GKFEDLAK,KLGELWAEQTPK,LGELWAEQTPK"	MGC52578	http://www.uniprot.org/uniprot/Q7ZXK5	9.433962264
Q7ZYA3	Q7ZYA3_XENLA Pgm2-prov protein OS=Xenopus laevis GN=pgm1 PE=2 SV=1	0.453456	2.39696	0.417195	105153904	217253104	7139924	177408400	95962792	131944224	1	2	61599.595	"99,99.7"	"LIFADGSR,TKPYTDQKPGTSGLR"	tr|Q7ZYA3|Q7ZYA3_XENLA	"877.466206,1647.85962"	"LIFADGSR,TKPYTDQKPGTSGLR"	pgm1	http://www.uniprot.org/uniprot/Q7ZYA3	4.09252669
Q640Y4	Q640Y4_XENLA MGC84250 protein OS=Xenopus laevis GN=MGC84250 PE=2 SV=1	0.498556	1.41434	0.707044	15168587	12226447	53296096	26476760	30030710	35169952	4	2	28789.86	"99.7,99.7"	"HGESSWNQENR,HYGGLTGLNK"	"tr|Q640Y4|Q640Y4_XENLA,tr|Q6AZP8|Q6AZP8_XENLA,tr|Q6IRQ8|Q6IRQ8_XENLA,tr|Q7SYX4|Q7SYX4_XENLA"	"1342.561076,1058.55186"	"HGESSWNQENR,HYGGLTGLNK"	MGC84250	http://www.uniprot.org/uniprot/Q640Y4	8.300395257
Q6DJJ1	Q6DJJ1_XENLA MGC82151 protein OS=Xenopus laevis GN=rps25 PE=2 SV=1	0.543902	1.43563	0.696556	65123836	238031728	65008280	74039344	192493968	209215504	1	3	13829.1	"99.7,90,50"	"AALQELLNK,AQVIYTR,EVPNYK"	tr|Q6DJJ1|Q6DJJ1_XENLA	"998.57075,849.470446,748.373058"	"AALQELLNK,AQVIYTR,EVPNYK"	rps25	http://www.uniprot.org/uniprot/Q6DJJ1	17.6
Q01588	RFA1_XENLA Replication protein A 70 kDa DNA-binding subunit OS=Xenopus laevis GN=rpa1 PE=1 SV=1	0.55522	1.59009	0.628894	31138870	279569984	39240676	77848536	119470256	147668320	2	4	67085.43	"99.7,90,99.6,99.7"	"ATAVDVKPVDHK,LSDFGGR,VIDQQNGLFR,VKLETYNDESR"	"sp|Q01588|RFA1_XENLA,tr|Q6NRZ5|Q6NRZ5_XENLA"	"1278.691851,750.36559,1188.620214,1352.655561"	"ATAVDVKPVDHK,LSDFGGR,VKLETYNDESR"	rpa1	http://www.uniprot.org/uniprot/Q01588	6.568144499
Q7ZY48	Q7ZY48_XENLA Rpl13a-prov protein OS=Xenopus laevis GN=rpl13a PE=2 SV=1	0.560049	1.40409	0.712203	138054944	626954688	160059520	213398496	396422944	453321600	1	2	26434.36	"99,99"	"MVVPAALK,QVLIIDGR"	tr|Q7ZY48|Q7ZY48_XENLA	"827.492958,912.537076"	"MVVPAALK,QVLIIDGR"	rpl13a	http://www.uniprot.org/uniprot/Q7ZY48	6.926406926
P06180	HIBN_XENLA Histone-binding protein N1/N2 OS=Xenopus laevis PE=1 SV=3	0.56023	0.629009	1.5898	169825120	929691648	622176384	123859120	264687424	745701376	2	7	65028.155	"61.2,99.7,99.7,99.7,99.7,99.7,83.3"	"ALKETLVGGSSGFSKENGSTSSSSAVEK | Deamidated [N17],ETANQSPDSTEVAEEK,HEEAISHFTQSIGVIEK,SAVNLFQEASSLLAK,SGDSTVPVTNCVSDISHLVR | Carbamidomethyl [C11],SGKGEPPESKDAETLVEQK,TEEESPLKDKDAK"	"sp|P06180|HIBN_XENLA,tr|B7ZR28|B7ZR28_XENLA"	"2744.338428,1733.754582,1923.968661,1576.841836,2142.05505,2027.996052,1488.717765"	"SGDSTVPVTNCVSDISHLVR | Carbamidomethyl [C11],SAVNLFQEASSLLAK,HEEAISHFTQSIGVIEK"		http://www.uniprot.org/uniprot/P06180	21.69491525
Q6PAD4	Q6PAD4_XENLA Transketolase OS=Xenopus laevis GN=tkt PE=2 SV=1	0.573506	1.39786	0.715381	492398720	1068044032	164176832	703012544	584253056	574169856	2	10	68010.28	"99.7,50,99.7,99.7,99.7,99.7,99.5,99.7,99.7,99.7"	"AVELAANTK,AYDQIR,LDNLVAIFDVNR,LGQSDPAPLQHK,NQPTAIIAK,NSTFSELFK,NSTFSELFKK,SLAVSHVPR,VIALDGDTK,VIDPFTIKPLDKK"	"tr|Q6PAD4|Q6PAD4_XENLA,tr|Q9I8J7|Q9I8J7_XENLA"	"915.502246,764.380928,1387.739788,1289.668437,954.546656,1071.521878,1199.625344,964.544606,930.500526,1512.886761"	"VIALDGDTK,LGQSDPAPLQHK,LDNLVAIFDVNR"	tkt	http://www.uniprot.org/uniprot/Q6PAD4	14.19457735
P51893	SAHHA_XENLA Adenosylhomocysteinase A OS=Xenopus laevis GN=ahcy-a PE=2 SV=1	0.593151	1.50124	0.666114	88329840	310655200	34516328	221208528	83422832	173650656	1	2	47746.58	"99.7,99"	"KVNIKPQVDR,WLNENAVK"	sp|P51893|SAHHA_XENLA	"1195.701852,972.502186"	"KVNIKPQVDR,WLNENAVK"	ahcy	http://www.uniprot.org/uniprot/P51893	4.15704388
Q6DJN5	Q6DJN5_XENLA 60S ribosomal protein L13 OS=Xenopus laevis GN=rpl13 PE=2 SV=1	0.604411	0.685094	1.45965	21374548	179103168	50350100	24243882	61276096	41721288	1	2	24198.26	"99,99.2"	"GFSLEELK,TIGISVDPR"	tr|Q6DJN5|Q6DJN5_XENLA	"921.48078,956.528366"	"GFSLEELK,TIGISVDPR"	rpl13	http://www.uniprot.org/uniprot/Q6DJN5	8.056872038
K2C1_HUMAN		0.605663	0.72672	1.37605	1394793984	7896616448	1791176064	2820323328	1632253312	1644762624	2	27	65886.25	"99.7,99.7,99.7,89.9,95.3,99.7,99,99.7,50,99.7,99.7,96.9,99.7,99.7,99.7,99.7,99.7,99.7,99.7,99.7,99.7,99.7,99.7,99.7,90,99,99.7"	"AEAESLYQSK,AEAESLYQSKYEELQITAGR,DVDGAYMTK,DVDGAYMTK | Oxidation [M7],DYQELMNTK | Oxidation [M6],FLEQQNQVLQTK,IEISELNR,LALDLEIATYR,LDSELK,LLRDYQELMNTK,LNDLEDALQQAK,LRSEIDNVK,NKLNDLEDALQQAK,NKLNDLEDALQQAKEDLAR,NKYEDEINKR,NMQDMVEDYR,QISNLQQSISDAEQR,SLDLDSIIAEVK,SLNNQFASFIDK,SLVNLGGSK,THNLEPYFESFINNLR,TLLEGEESR,TNAENEFVTIK,WELLQQVDTSTR,YEDEINK,YEDEINKR,YEELQITAGR"	"sp|K22E_HUMAN|,sp|K2C1_HUMAN|"	"1124.533544,2285.114142,998.436688,1014.432558,1156.506046,1474.773106,972.523288,1276.698976 : 1276.700404,703.376708,1522.777512,1356.684088,1072.581646,1598.823666,2183.107077,1307.64495,1299.52183,1715.843384,1301.706048,1382.67634,873.489264,1992.964176 : 1992.967438,1032.507512,1264.629624,1474.72855,909.405784,1065.507936,1178.59363"	"SLDLDSIIAEVK,NKYEDEINKR,TLLEGEESR"		http://www.uniprot.org/uniprot/K2C1_HUMAN	34.52566096
Q5XHE0	Q5XHE0_XENLA Transaldolase OS=Xenopus laevis GN=taldo1 PE=2 SV=1	0.61101	1.20655	0.828806	103595192	208329264	65273788	148444176	125940272	132355552	1	2	37729.995	"99.7,99.7"	"EAQASNLEK,SYEPSEDPGVK"	tr|Q5XHE0|Q5XHE0_XENLA	"988.48121,1206.539278"	"EAQASNLEK,SYEPSEDPGVK"	taldo1	http://www.uniprot.org/uniprot/Q5XHE0	5.917159763
Q9PSN9	Q9PSN9_XENLA Lipovitellin 1, PCDZN=ZN(2+)- and CD(2+)-binding protein (Fragments) OS=Xenopus laevis PE=1 SV=1	0.611414	1.58289	0.631758	109050368	1266210688	228245536	237181216	980293248	537586176	1	2	5257.955	"99.7,99.7"	"ERTQIEPVFSESK,TQIEPVFSESK"	tr|Q9PSN9|Q9PSN9_XENLA	"1548.77714,1263.634252"	"ERTQIEPVFSESK,TQIEPVFSESK"		http://www.uniprot.org/uniprot/Q9PSN9	29.54545455
P50886	RL22_XENLA 60S ribosomal protein L22 OS=Xenopus laevis GN=rpl22 PE=2 SV=2	0.613567	0.855838	1.16845	127210824	78615096	70765744	113989936	72895392	53390372	1	1	14815.865	99.7	VGNLGGGVVSIER	sp|P50886|RL22_XENLA	1255.687004	VGNLGGGVVSIER	rpl22	http://www.uniprot.org/uniprot/P50886	10.15625
Q7ZWN5	TPIS_XENLA Triosephosphate isomerase OS=Xenopus laevis GN=tpi1 PE=2 SV=1	0.620755	1.23116	0.812241	724827520	1080455168	301116672	884503680	643933760	772644608	1	8	26761.545	"50.7,99.7,99.7,99.7,99.7,99.7,90,99.7"	"AIADNVK,GAFTGEISPAMIK | Oxidation [M11],IALSAQNCYK | Carbamidomethyl [C8],TATPEQAQEVHK,TATPEQAQEVHKK,TNVSEGVAQSVR,VVFEQTK,VVLAYEPVWAIGTGK"	sp|Q7ZWN5|TPIS_XENLA	"729.400386,1336.666694,1166.576148,1337.659104,1465.75197,1245.631818,849.45768,1601.87699"	"VVLAYEPVWAIGTGK,VVFEQTK,TNVSEGVAQSVR"	tpi1	http://www.uniprot.org/uniprot/Q7ZWN5	31.0483871
Q5XGU0	Q5XGU0_XENLA LOC495266 protein OS=Xenopus laevis GN=krt17 PE=2 SV=1	0.623161	1.4811	0.675172	73217096	635641920	90969016	141556064	350732672	277057920	1	1	49755.125	97.5	ANGELEIKIR | Deamidated [N2]	tr|Q5XGU0|Q5XGU0_XENLA	1142.627364	ANGELEIKIR | Deamidated [N2]	krt17	http://www.uniprot.org/uniprot/Q5XGU0	2.212389381
Q6E2P0	Q6E2P0_XENLA Urocortin 3 OS=Xenopus laevis GN=ucn3 PE=2 SV=1	0.626907	0.848212	1.17895	901748928	2446219776	1374783360	1026272512	1542185728	1169305728	1	1	18097.785	98.9	NIENNSVLNK	tr|Q6E2P0|Q6E2P0_XENLA	1143.585216	NIENNSVLNK	ucn3	http://www.uniprot.org/uniprot/Q6E2P0	6.493506494
Q6GQG6	Q6GQG6_XENLA Npm-A protein OS=Xenopus laevis GN=npm2 PE=1 SV=1	0.628683	1.28441	0.778566	309041152	218002304	76418592	331467168	149465952	220195328	1	1	22045.475	99.7	DEFHIVEIVTQEEGAEK	tr|Q6GQG6|Q6GQG6_XENLA	1971.943293 : 1971.941902	DEFHIVEIVTQEEGAEK	npm2	http://www.uniprot.org/uniprot/Q6GQG6	8.5
Q6GPU5	Q6GPU5_XENLA MGC82602 protein OS=Xenopus laevis GN=MGC82602 PE=2 SV=1	0.656805	1.16022	0.861909	257247696	707516544	384528160	442303328	425165088	581237824	1	4	15589.695	"99.7,99.7,99.7,99.7"	"ALGAEVLER,LLGAFGEATK,TAIVSLWEK,YLDNLDAALPK"	tr|Q6GPU5|Q6GPU5_XENLA	"956.528582,1005.54668,1045.581846,1231.644368"	"LLGAFGEATK,ALGAEVLER,YLDNLDAALPK"	MGC82602	http://www.uniprot.org/uniprot/Q6GPU5	27.46478873
P70010	NDKA1_XENLA Nucleoside diphosphate kinase A1 OS=Xenopus laevis PE=2 SV=1	0.658405	1.24211	0.80508	835234112	2725765376	619755328	1464684160	1267024512	1457037824	1	3	17488.955	"98.3,99.7,99.7"	"DEELVENK,GDFCIQVGR | Carbamidomethyl [C4],NIIHGSDSVESANK"	sp|P70010|NDKA1_XENLA	"974.452502,1050.48961,1469.710341 : 1469.70883"	"DEELVENK,GDFCIQVGR | Carbamidomethyl [C4],NIIHGSDSVESANK"		http://www.uniprot.org/uniprot/P70010	20.12987013
Q7ZYL1	Q7ZYL1_XENLA Proteasome subunit beta type OS=Xenopus laevis GN=psmb1 PE=2 SV=1	0.661652	1.19081	0.839767	76953096	68214904	28731400	91482632	45609248	61037080	1	1	26635.01	99.7	GAVYSFDPVGSYQR	tr|Q7ZYL1|Q7ZYL1_XENLA	1544.727702	GAVYSFDPVGSYQR	psmb1	http://www.uniprot.org/uniprot/Q7ZYL1	5.857740586
Q7ZYS1	RL19_XENLA 60S ribosomal protein L19 OS=Xenopus laevis GN=rpl19 PE=2 SV=1	0.665642	1.44719	0.690992	34505560	282548096	50425860	45608212	188432288	173386992	1	1	23480.74	99.7	LLADQAEAR	sp|Q7ZYS1|RL19_XENLA	985.518818	LLADQAEAR	rpl19	http://www.uniprot.org/uniprot/Q7ZYS1	4.568527919
Q7SZA7	Q7SZA7_XENLA XlGSTS1-1 protein OS=Xenopus laevis GN=hpgds PE=2 SV=1	0.666393	1.17096	0.854004	820215552	1693353088	564843520	1220761344	872099328	1183118848	2	5	22736.96	"65,99.7,99.7,99.7,62.3"	"AIPTIAAWIK,LIYFNLEGR,SSPQLLAYLEK,YLFSYSNIDFEDR | Deamidated [N7],YLFSYSNIDFEDRR"	"tr|Q7SZA7|Q7SZA7_XENLA,tr|Q8JHA7|Q8JHA7_XENLA"	"1082.648916,1123.601104,1247.67369,1668.74096,1823.841468"	"SSPQLLAYLEK,LIYFNLEGR,AIPTIAAWIK"	hpgds	http://www.uniprot.org/uniprot/Q7SZA7	22.33502538
Q4FZQ7	Q4FZQ7_XENLA MGC116425 protein OS=Xenopus laevis GN=rpl35 PE=2 SV=1	0.675216	1.19544	0.83651	207803200	630258368	229108112	263737664	470172512	413395744	1	4	14450.2	"90,99.7,99.7,99.7"	"DRLYSVR,QLDDLKVELSQLR,VLTVINQTQK,YKPLDLRPK"	tr|Q4FZQ7|Q4FZQ7_XENLA	"907.486826,1555.855809,1142.667216,1128.661371"	"VLTVINQTQK,QLDDLKVELSQLR,DRLYSVR"	rpl35	http://www.uniprot.org/uniprot/Q4FZQ7	31.70731707
O12975	O12975_XENLA Fructose-bisphosphate aldolase OS=Xenopus laevis GN=aldoa PE=2 SV=1	0.679725	1.35631	0.737295	61538156	363703328	38393036	119482816	137464528	130534488	3	3	39385.665	"99.7,94.1,99.7"	"GILAADESTGSIAKR,LSSIGAENTEENRR,QLLFTADEK"	"tr|O12975|O12975_XENLA,tr|Q3KPP7|Q3KPP7_XENLA,tr|Q5XGT3|Q5XGT3_XENLA"	"1487.795826,1574.76006,1063.555944"	"GILAADESTGSIAKR,LSSIGAENTEENRR,QLLFTADEK"	aldoa	http://www.uniprot.org/uniprot/O12975	10.43956044
Q6GMY9	XPO2_XENLA Exportin-2 OS=Xenopus laevis GN=cse1l PE=2 SV=1	0.679864	1.22655	0.815292	61643952	201792480	55134516	74845616	114916416	147140320	1	4	109990.08	"99.7,99.7,99.7,85.7"	"AADEEAFEDNSEEYIRR,TGNIPPLVR,TLDPDPAVR,VIVPNMEFR"	sp|Q6GMY9|XPO2_XENLA	"2042.882064,965.566626,982.507956,1103.580028"	"AADEEAFEDNSEEYIRR,TGNIPPLVR,TLDPDPAVR"	cse1l	http://www.uniprot.org/uniprot/Q6GMY9	4.531410917
Q8AVH1	RBBP7_XENLA Histone-binding protein RBBP7 OS=Xenopus laevis GN=rbbp7 PE=2 SV=1	0.68654	1.40224	0.713145	65164536	269524096	18585842	106655976	106217432	79447064	1	3	47744.55	"99.7,99.3,99"	"HPSKPDPSGECSPDLR | Carbamidomethyl [C11],IGEEQSAEDAEDGPPELLFIHGGHTAK,TVALWDLR"	sp|Q8AVH1|RBBP7_XENLA	"1777.80195,2846.330716,972.538512"	"HPSKPDPSGECSPDLR | Carbamidomethyl [C11],IGEEQSAEDAEDGPPELLFIHGGHTAK,TVALWDLR"	rbbp7	http://www.uniprot.org/uniprot/Q8AVH1	12
P62799	H4_XENLA Histone H4 OS=Xenopus laevis PE=1 SV=2	0.693099	1.19641	0.835832	1277173760	3727057408	990169408	1590681728	2301692416	2204630784	1	7	11367.3	"99.7,99.7,93.9,99.7,99.7,99.7,98.5"	"DAVTYTEHAK,DNIQGITKPAIR,ISGLIYEETR,TVTAMDVVYALK | Oxidation [M5],TVTAMDVVYALKR,TVTAMDVVYALKR | Oxidation [M5],VFLENVIR"	sp|P62799|H4_XENLA	"1133.531904,1324.746819 : 1324.746262,1179.61143,1325.688286 : 1325.688332,1465.795665,1481.791344,988.568042"	"DNIQGITKPAIR,DAVTYTEHAK,ISGLIYEETR"		http://www.uniprot.org/uniprot/P62799	51.45631068
Q6DJM1	Q6DJM1_XENLA MGC82032 protein OS=Xenopus laevis GN=adk PE=2 SV=1	0.698104	0.665697	1.50219	28443354	76233120	3.31079e+06	7.77591e+06	22485782	12112284	1	1	40365.91	99.7	SLVAHLAAANCYDK | Carbamidomethyl [C11]	tr|Q6DJM1|Q6DJM1_XENLA	1531.745628 : 1531.742832	SLVAHLAAANCYDK | Carbamidomethyl [C11]	adk	http://www.uniprot.org/uniprot/Q6DJM1	3.878116343
Q6INZ4	Q6INZ4_XENLA MGC64240 protein OS=Xenopus laevis GN=MGC64240 PE=2 SV=1	0.703991	0.848029	1.17921	91904632	174583760	108260688	94537176	57444360	195072112	2	2	32344.035	"99.7,99.7"	"EFHLNESGDPSSK,IDFYFDENPYFENK"	"tr|Q6INZ4|Q6INZ4_XENLA,tr|Q9PVV6|Q9PVV6_XENLA"	"1445.640675,1839.799198 : 1839.797332"	"EFHLNESGDPSSK,IDFYFDENPYFENK"	MGC64240	http://www.uniprot.org/uniprot/Q6INZ4	9.712230216
Q6NUC7	Q6NUC7_XENLA Uncharacterized protein OS=Xenopus laevis PE=2 SV=1	0.737538	1.11334	0.898195	2041302528	1345030272	789698432	1757642368	1170893312	1453921152	2	4	21595.115	"99.7,99,97.5,90"	"AKDEFHIVEIVTQEEGK,CEHQLALR | Carbamidomethyl [C1],DEFHIVEIVTQEEGK | Deamidated [Q11],TVCLGDK | Carbamidomethyl [C3]"	"tr|Q6GQG6|Q6GQG6_XENLA,tr|Q6NUC7|Q6NUC7_XENLA"	"1970.992884 : 1970.995906,1025.507632,1772.863162,791.384114"	"AKDEFHIVEIVTQEEGK,TVCLGDK | Carbamidomethyl [C3],CEHQLALR | Carbamidomethyl [C1]"		http://www.uniprot.org/uniprot/Q6NUC7	16.32653061
Q7LZG6	Q7LZG6_XENLA Creatine kinase isozyme IV (Fragment) OS=Xenopus laevis PE=3 SV=1	0.741762	0.906784	1.1028	751844480	1103504256	517848256	943509888	643034816	528003968	3	8	40378.65	"99.4,50,90,50,99.7,99.7,99.7,94.7"	"AGVHIKLPNLSK,DWPDAR,FCTGLTK | Carbamidomethyl [C2],FGEILK,GESIDDLIPAQK,GGDDLDPNYVLSSR,LEKGESIDDLIPAQK,TFLVWINEEDHLR"	"tr|Q6DJM1|Q6DJM1_XENLA,tr|Q7LZG6|Q7LZG6_XENLA,tr|Q8AVH2|Q8AVH2_XENLA"	"1275.764457,758.332248,825.402844,705.404988,1284.65426,1506.691926,1654.875591,1670.83653"	"GGDDLDPNYVLSSR,DWPDAR,FGEILK"		http://www.uniprot.org/uniprot/Q7LZG6	20.22160665
P02350	RS31_XENLA 40S ribosomal protein S3-A OS=Xenopus laevis GN=rps3-a PE=2 SV=2	0.74856	1.16173	0.860782	73148448	227282320	58722612	136618480	91139880	122935840	3	1	27001.435	99.7	KPLPDHVSIVEPK	"sp|P02350|RS31_XENLA,sp|P47835|RS32_XENLA,tr|Q7ZYT3|Q7ZYT3_XENLA"	1457.825136	KPLPDHVSIVEPK	rps3	http://www.uniprot.org/uniprot/P02350	5.284552846
P70011	NDKA2_XENLA Nucleoside diphosphate kinase A2 OS=Xenopus laevis PE=2 SV=1	0.755298	0.941964	1.06161	3058775040	4542239744	2779863808	3865209600	2840139776	2940583424	2	9	17502.025	"82.8,99.7,99.7,99,99.7,86.5,90,99.7,99.7"	"EIALWFK,FLQASQDLLR,GDLCIQVGR | Carbamidomethyl [C4],GLMGDIIK,NIIHGSDSVDSANK,NIIHGSDSVDSANKEIALWFKDEELVEYK,QHYIDLK,TFIAIKPDGVQR,VMLGETNPADSKPGTIR"	"sp|P70010|NDKA1_XENLA,sp|P70011|NDKA2_XENLA"	"905.498412 : 905.497738,1189.645026,1016.505298,845.46691,1455.695217,3348.651924,915.478874,1343.75367 : 1343.753032,1784.909199"	"TFIAIKPDGVQR,VMLGETNPADSKPGTIR,GLMGDIIK"		http://www.uniprot.org/uniprot/P70011	59.74025974
P07222	NPM_XENLA Nucleophosmin OS=Xenopus laevis GN=npm1 PE=1 SV=1	0.762487	1.20317	0.831136	120638424	553530176	123669360	142200544	300819200	336250880	2	4	33531.8	"99.7,99.7,90.1,90"	"DELHVVEAEGINYEGK,TPLSSEEIK,TVSLGASAKDELHVVEAEGINYEGK,VIEDLWK"	"sp|P07222|NPM_XENLA,tr|Q7ZTP6|Q7ZTP6_XENLA"	"1800.85422,1002.521446,2615.303382,901.48838"	"TPLSSEEIK,VIEDLWK,DELHVVEAEGINYEGK"	npm1	http://www.uniprot.org/uniprot/P07222	13.71237458
Q7ZWZ7	Q7ZWZ7_XENLA Ribosomal protein L15 OS=Xenopus laevis GN=rpl15 PE=2 SV=1	0.764545	0.82646	1.20998	20858346	48550928	117863904	21412876	54247632	58005180	1	2	24061.895	"99.1,90"	"GATYGKPVNHGINQLK,QGYVIYR"	tr|Q7ZWZ7|Q7ZWZ7_XENLA	"1695.905406,897.470456"	"GATYGKPVNHGINQLK,QGYVIYR"	rpl15	http://www.uniprot.org/uniprot/Q7ZWZ7	11.2745098
Q7ZY25	Q7ZY25_XENLA Pyruvate kinase OS=Xenopus laevis PE=2 SV=1	0.771985	1.20435	0.830322	103795248	230758144	34971776	168400096	72206536	120335552	1	3	57398.65	"86.1,99.7,99.7"	"EAVHEAWAEDVDRR,GDLGIEIPAEK,LDIDSEPIVAR"	tr|Q7ZY25|Q7ZY25_XENLA	"1681.786431,1140.607452,1226.647274"	"EAVHEAWAEDVDRR,GDLGIEIPAEK,LDIDSEPIVAR"		http://www.uniprot.org/uniprot/Q7ZY25	6.831119545
P55862	MCM5A_XENLA DNA replication licensing factor mcm5-A OS=Xenopus laevis GN=mcm5-a PE=1 SV=2	0.772164	1.12192	0.891329	50094920	114012336	88577496	66532508	156635584	68553504	1	2	82434.53	"99.7,99.7"	"LQESPDAVPHGELPR,LQPFATETDVEEALR"	sp|P55862|MCM5A_XENLA	"1643.830398,1717.849148"	"LQESPDAVPHGELPR,LQPFATETDVEEALR"	mcm5	http://www.uniprot.org/uniprot/P55862	4.081632653
Q7ZY52	Q7ZY52_XENLA Glyceraldehyde-3-phosphate dehydrogenase OS=Xenopus laevis PE=2 SV=1	0.77909	0.925008	1.08107	1288383488	1724748544	802788224	1456219136	1035259456	936551104	1	4	35834.71	"99.7,99.7,93.3,99"	"GAGQNIIPASTGAAK,LIINDQVITVFQER,LIINDQVITVFQERDPSNIK,VIPELNGK"	tr|Q7ZY52|Q7ZY52_XENLA	"1354.725178,1686.932598,2341.259982,868.501918"	"VIPELNGK,GAGQNIIPASTGAAK,LIINDQVITVFQER"		http://www.uniprot.org/uniprot/Q7ZY52	12.91291291
Q6GP33	Q6GP33_XENLA Glucose-6-phosphate isomerase OS=Xenopus laevis GN=gpi PE=2 SV=1	0.781284	1.08895	0.918312	170523856	216749520	96886136	228668384	146631392	137911936	1	2	62105.51	"99.7,99.7"	"ELQASGLTGEALDK,QMFEADKDR"	tr|Q6GP33|Q6GP33_XENLA	"1430.72599,1138.508415"	"ELQASGLTGEALDK,QMFEADKDR"	gpi	http://www.uniprot.org/uniprot/Q6GP33	4.159132007
O93477	SAHHB_XENLA Adenosylhomocysteinase B OS=Xenopus laevis GN=ahcy-b PE=2 SV=1	0.782681	0.918047	1.08927	1778690432	2737903360	1327310720	2505858560	1560844160	1278704000	2	16	47744.55	"99.7,99.7,99.7,99,99.7,99.7,99.7,99.7,99.7,99.7,99.7,99.7,99.7,99.7,88.8,50"	"EGPFKPDHYR,EGPFKPDHYRY,EMYSESKPLK,ESLIDGIK,GISEETTTGVHNLYK,HIILLAEGR,INIKPQVDR,KAIEIAENEMPGLMK,KINIKPQVDR,SKFDNLYGCR | Carbamidomethyl [C9],SSGTLQVPAINVNDSVTK,TGVPVYAWK,VADISLADWGR,VADISLADWGRK,YLGLDKEGPFKPDHYRY,YPQLLK"	"sp|O93477|SAHHB_XENLA,sp|P51893|SAHHA_XENLA"	"1244.589312,1407.655608,1210.589932,873.48009,1647.813483 : 1647.811082,1020.609486,1081.622325,1672.852047,1209.720054,1258.576648,1828.951882,1019.544278,1201.60697,1329.703359,2097.02946,760.449276"	"GISEETTTGVHNLYK,SSGTLQVPAINVNDSVTK,HIILLAEGR"	ahcy	http://www.uniprot.org/uniprot/O93477	31.87066975
Q2VPH0	Q2VPH0_XENLA MGC132155 protein OS=Xenopus laevis GN=MGC132155 PE=2 SV=1	0.789461	1.17148	0.853618	179478992	877044608	190790416	249713728	403083648	479693760	1	7	65039.46	"99.7,99.7,99.7,99.7,99.7,99.7,99.7"	"AHTDTAEKMDSEASAK,DTANQSPDSTEVAEER,DVSMDESEKGEVPESK,EQLRDQVYDAMAEEER,ETSESEALGKPK,HEEAISHFTQSVGVIEK,SSVTSFQEASSLLAK"	tr|Q2VPH0|Q2VPH0_XENLA	"1690.745766,1747.74789,1764.772514,1980.878874,1274.631932,1909.953882,1553.789328"	"DTANQSPDSTEVAEER,HEEAISHFTQSVGVIEK,ETSESEALGKPK"	MGC132155	http://www.uniprot.org/uniprot/Q2VPH0	18.27411168
Q5U4V6	Q5U4V6_XENLA LOC397931 protein OS=Xenopus laevis GN=LOC397931 PE=2 SV=1	0.808329	0.89285	1.12001	15578706	64650152	26499640	20984344	26786948	33795384	5	1	50067.045	99.7	DVNAAIAAIK	"tr|Q5U4V6|Q5U4V6_XENLA,tr|Q6DD58|Q6DD58_XENLA,tr|Q6NRV3|Q6NRV3_XENLA,tr|Q7ZTP0|Q7ZTP0_XENLA,tr|Q91831|Q91831_XENLA"	984.55938	DVNAAIAAIK	LOC397931	http://www.uniprot.org/uniprot/Q5U4V6	2.222222222
Q6NRQ9	Q6NRQ9_XENLA MGC82327 protein OS=Xenopus laevis GN=MGC82327 PE=2 SV=1	0.810099	1.11567	0.896326	165892880	418750496	98683736	205674896	236350448	195836752	1	2	27568.83	"99.6,90"	"GCPAPGPVPEGTIR | Carbamidomethyl [C2],LIIFDAK"	tr|Q6NRQ9|Q6NRQ9_XENLA	"1406.696996,818.488298"	"GCPAPGPVPEGTIR | Carbamidomethyl [C2],LIIFDAK"	MGC82327	http://www.uniprot.org/uniprot/Q6NRQ9	8.713692946
P19011	VITB2_XENLA Vitellogenin-B2 (Fragment) OS=Xenopus laevis PE=1 SV=1	0.815466	1.14334	0.874633	170810592	808644736	208921456	239028688	520816288	346452960	1	1	7938.18	99.7	VELSGYAQR	sp|P19011|VITB2_XENLA	1021.520998	VELSGYAQR		http://www.uniprot.org/uniprot/P19011	12.67605634
Q8AVE2	Q8AVE2_XENLA Hsc70 protein OS=Xenopus laevis GN=hspa1l PE=2 SV=1	0.823596	0.953841	1.04839	763658304	1129125120	730849280	1062235712	650363712	791623488	1	14	71187.915	"87.2,99,99.7,99.7,99.7,99.7,99,65.7,99.6,99.5,99.7,98.5,99.7,50"	"ATVEDEKLK,GTLDPVEK,IINEPTAAAIAYGLDKK,LDKSQIHDIVLVGGSTR,LLQDFFNGK,LLQDFFNGKELNK,LSKEDIER,QATKDAGTISGLNVLR,SINPDEAVAYGAAVQAAILSGDK,SQIHDIVLVGGSTR,STAGDTHLGGEDFDNR,TTPSYVAFTDTER,VEIIANDQGNR,VQVEYK"	tr|Q8AVE2|Q8AVE2_XENLA	"1031.548132,857.44932,1786.980924,1837.00311,1080.559134,1564.824426,988.516479 : 988.51547,1642.902477,2259.147482,1480.800111,1690.715952,1486.692046,1227.616408,764.404816"	"LSKEDIER,IINEPTAAAIAYGLDKK,TTPSYVAFTDTER"	hspa1l	http://www.uniprot.org/uniprot/Q8AVE2	24.15384615
Q9I893	Q9I893_XENLA Proliferating cell nuclear antigen OS=Xenopus laevis GN=PCNA PE=2 SV=1	0.839712	1.0466	0.955471	954653632	1667110400	968765504	1451854080	1204163840	1011043328	1	12	28808.59	"99.7,97.3,99.7,99.7,99.7,99,99.7,99.7,99.7,57.3,90,50"	"ATPLSPTVILSMSADIPLVVEYK,CAAGEDIITLR | Carbamidomethyl [C1],CDRNQSIGVK | Carbamidomethyl [C1],DLSQIGDAVVISCAK | Carbamidomethyl [C13],FSASGELGTGNVK,IADMGHVK,ICRDLSQIGDAVVISCAK | Carbamidomethyl [C2 C16],LMDLDVEQLGIPEQEYSCVIK | Carbamidomethyl [C18],LSQTSNVDKEEEAVTIEMNEPVQLTFALR,VSDYEMK | Oxidation [M6],YLNFFTK,YYLAPK"	tr|Q9I893|Q9I893_XENLA	"2443.335004,1217.604818,1175.569146,1574.793474,1265.625428,869.438972,2004.012795,2478.202136,3290.635338,886.374176,931.47944,753.40514"	"FSASGELGTGNVK,YYLAPK,DLSQIGDAVVISCAK | Carbamidomethyl [C13]"	PCNA	http://www.uniprot.org/uniprot/Q9I893	58.62068966
G3GBS3	G3GBS3_XENLA Peroxiredoxin 2 OS=Xenopus laevis GN=PRDX2 PE=2 SV=1	0.852785	1.08918	0.918122	406472192	1240914304	319812864	584231808	494973376	720774592	4	4	22426.625	"99.7,86.4,99.7,90"	"DYGVLKEEDGVAYR,GLFIIDGK,QITINDLPVGR,SVDETLR"	"tr|G3GBS3|G3GBS3_XENLA,tr|Q6GQB3|Q6GQB3_XENLA,tr|Q6IND2|Q6IND2_XENLA,tr|Q6ING3|Q6ING3_XENLA"	"1612.773684,861.494874,1224.679542,818.412318"	"QITINDLPVGR,SVDETLR,GLFIIDGK"	PRDX2	http://www.uniprot.org/uniprot/G3GBS3	19.8019802
Q32NS7	Q32NS7_XENLA MGC52825 protein OS=Xenopus laevis GN=hmgb2 PE=2 SV=1	0.863562	1.05325	0.949443	1351674240	2730970368	1353361152	1385237504	2400560640	1755339136	4	7	24128.66	"79.7,99.7,99.7,99.7,99.7,90,99.7"	"DKLPFEQK,HPDSSVNFAEFSK,KHPDSSVNFAEFSK,SETPGLSIGDTAK,TYIPPKGETK,WSEQTSK,YEKDVAAYR"	"tr|Q32NS7|Q32NS7_XENLA,tr|Q7SZ42|Q7SZ42_XENLA,tr|Q7ZXK5|Q7ZXK5_XENLA,tr|Q8AVU3|Q8AVU3_XENLA"	"1003.530878,1463.666558,1591.773591,1274.630934,1132.609278,864.396526,1113.54657 : 1113.543452"	"SETPGLSIGDTAK,YEKDVAAYR,TYIPPKGETK"	hmgb2	http://www.uniprot.org/uniprot/Q32NS7	28.90995261
Q7SZ23	Q7SZ23_XENLA Gstm2-prov protein OS=Xenopus laevis GN=gstm1 PE=2 SV=1	0.885141	1.05824	0.944964	320882432	793704960	240676960	487037760	390965696	381496928	1	10	25391.12	"74.6,92.6,99,99.7,99.7,99.7,99.7,98.8,93.9,99.4"	"FEALPAIDAYMK,FMKTPINNR,FSCFLGDR | Carbamidomethyl [C3],LGLDFPNLPYLVDGDVK,LLLEYTGTQYEEK,LYVTGDAPNYDK,LYVTGDAPNYDKSQWLNEK,MGLVVIAYSPQFETLK,NYVDLIENQAMDFR,VVILGYWDIR"	tr|Q7SZ23|Q7SZ23_XENLA	"1367.676618,1119.582795,1000.442528,1873.978176,1585.787814,1354.64135,2240.073468,1794.945774,1726.79601,1232.689878"	"LYVTGDAPNYDK,LGLDFPNLPYLVDGDVK,LYVTGDAPNYDKSQWLNEK"	gstm1	http://www.uniprot.org/uniprot/Q7SZ23	53.88127854
P24495	PSA2_XENLA Proteasome subunit alpha type-2 OS=Xenopus laevis GN=psma2 PE=2 SV=2	0.888715	0.936452	1.06786	145526336	55573000	59049100	136505680	53480908	53718864	1	2	25834.305	"49.7,99.7"	"LTPAEVKDYLAAIA,YNEDLELEDAIHTAILTLK"	sp|P24495|PSA2_XENLA	"1473.80844,2200.123461"	"LTPAEVKDYLAAIA,YNEDLELEDAIHTAILTLK"	psma2	http://www.uniprot.org/uniprot/P24495	14.1025641
Q6DD48	Q6DD48_XENLA Phosphoglycerate kinase OS=Xenopus laevis GN=pgk1 PE=2 SV=1	0.890019	0.952565	1.0498	555204480	1290999552	486353696	746009472	523604384	771379840	1	6	44582.25	"99.7,50,90,99,97,99.7"	"AAVPSIQHCLDNGAK | Carbamidomethyl [C9],EIVFLK,ELDYFAK,FHVEEEGK,LGDVYINDAFGTAHR,VSHVSTGGGASLELLEGK"	tr|Q6DD48|Q6DD48_XENLA	"1579.779216,747.451732,884.42774,973.447704,1647.799422,1739.9055"	"LGDVYINDAFGTAHR,ELDYFAK,EIVFLK"	pgk1	http://www.uniprot.org/uniprot/Q6DD48	16.54676259
K1C10_HUMAN		0.899562	0.938156	1.06592	930221312	3713032960	1034357632	1937335808	1396651008	1090232064	3	18	59518.5	"99.7,90.1,90,99.7,90,90,99.6,99.7,99.7,99.7,99.7,90,80.5,99.7,99.7,99.6,99.7,99"	"ALEESNYELEGK,DAEAWFNEK,DYSKYYK,GSLGGGFSSGGFSGGSFSR,LAADDFR,LASYLDK,LENEIQTYR,LKYENEVALR,NHEEEMKDLR,NVQALEIELQSQLALK,QSVEADINGLRR,SEITELR,SEITELRR,SQYEQLAEQNR,SQYEQLAEQNRK,VLDELTLTK,VTMQNLNDR,YENEVALR"	"sp|K1C10_HUMAN|,sp|K1C9_HUMAN|,tr|Q5XGU0|Q5XGU0_XENLA"	"1380.639528,1108.484854,965.44934,1706.762254,806.39197,808.433232,1164.574012,1233.668772,1299.583647,1796.003258,1356.712035 : 1356.709158,846.443626,1002.544584 : 1002.547466,1364.62578,1492.726299 : 1492.73021,1030.590532,1089.52245,992.49247"	"SQYEQLAEQNRK,LAADDFR,LASYLDK"		http://www.uniprot.org/uniprot/K1C10_HUMAN	26.306914
P52301	RAN_XENLA GTP-binding nuclear protein Ran OS=Xenopus laevis GN=ran PE=1 SV=2	0.900545	1.066	0.938086	369262432	1096887552	226121040	556572736	384492480	518441536	1	4	24397.915	"99.7,93.3,99.7,99.7"	"FNVWDTAGQEK,HLTGEFEK,LVLVGDGGTGK,NLQYYDISAK"	sp|P52301|RAN_XENLA	"1293.59737,959.471108,1014.570236,1213.596326"	"LVLVGDGGTGK,NLQYYDISAK,FNVWDTAGQEK"	ran	http://www.uniprot.org/uniprot/P52301	18.51851852
TRYP_PIG		0.905376	1.02507	0.975547	328962998272	250438991872	261285003264	403042009088	226240004096	254270996480	1	8	24409.29	"99.7,99.7,99.7,99.7,99.7,99.7,99,99.7"	"APVLSDSSCK | Carbamidomethyl [C9],IITHPNFNGNTLDNDIMLIK,IITHPNFNGNTLDNDIMLIK | Oxidation [M17],LGEHNIDVLEGNEQFINAAK,LSSPATLNSR,SCAAAGTECLISGWGNTK | Carbamidomethyl [C2 C9],VATVSLPR,VCNYVNWIQQTIAAN | Carbamidomethyl [C2]"	sp|TRYP_PIG|	"1062.501686,2282.171478 : 2282.171583 : 2282.169678,2298.161283,2210.092701 : 2210.094302,1044.554042,1881.823914,841.50132,1792.856554"	"VATVSLPR,LSSPATLNSR,IITHPNFNGNTLDNDIMLIK"		http://www.uniprot.org/uniprot/TRYP_PIG	43.72294372
Q91896	1433Z_XENLA 14-3-3 protein zeta OS=Xenopus laevis GN=ywhaz PE=2 SV=2	0.910756	0.973405	1.02732	49351620	64961084	46456856	68456280	57360824	34983076	2	1	27728.86	99.7	AYQDAFDISK	"sp|Q91896|1433Z_XENLA,tr|Q6PGS3|Q6PGS3_XENLA"	1156.543536	AYQDAFDISK	ywhaz	http://www.uniprot.org/uniprot/Q91896	4.081632653
Q7SZF6	Q7SZF6_XENLA Vitellogenin B1 OS=Xenopus laevis GN=vtgb1 PE=2 SV=1	0.911074	1.05588	0.947074	6806682624	27330422784	7999298560	9510420480	14767118336	12473458688	2	85	203068.17	"99,99.7,99.3,99.7,99.7,99.7,50,99.7,99.7,99,99.7,99.7,99.7,99,98.7,90,99.7,99.7,99,98.3,99.7,99.7,99.7,99.7,68.7,94,99.7,99,99.7,99.7,99,99,99.7,96.1,90,99.7,99.7,59.1,99,99.7,99,99.7,99.7,99.7,99.7,50,50,50,99.7,99.7,90,99.7,99.7,99.7,99,75.8,99.7,99.7,99.7,99.7,99.7,99.7,99.7,99.7,99.7,99.7,99.7,99.7,99.7,99.7,99.7,99.7,99.7,99.7,99.7,99.7,99.7,99.7,99.7,99.7,99.7,99.7,99.7,99,99.7"	"ACAEAFVR | Carbamidomethyl [C2],AEGLQEVIR,AEGLQEVIRK,AEISGYAQR,AIGNAGQPASIK,AIGNAGQPASIKR,ALMAYK | Oxidation [M3],AVEIAADLVTDSR,AVEIAADLVTDSRVK,DFDRCESR | Carbamidomethyl [C5],DNMQLASFTYSHIK,DNMQLASFTYSHIK | Oxidation [M3],DQGALIVEASAK,DTIQNAMK,DTIQNAMK | Oxidation [M7],DVHPEVR,EAPANVPLVSASIK,ECSFGASTDVFEVALR | Carbamidomethyl [C2],EFNGLWPK,EFNGLWPKDPFTR,FFELVQLLR,FIFSLSSPR,FLLKPTQNEPAIEK,FLPGFS…	"sp|P19011|VITB2_XENLA,tr|Q7SZF6|Q7SZF6_XENLA"	"922.4324,1013.550408,1141.64187,993.487768,1125.61292,1281.711765 : 1281.71205,711.360384 : 711.358636,1358.701452 : 1358.703804 : 1358.702942,1585.866396,1083.43961,1653.779268,1669.775643 : 1669.764848,1200.632434,919.442054,935.432948,850.427952 : 850.428406,1394.774534,1786.819346,989.49437 : 989.498321,1605.791592,1163.668652,1052.56311,1626.902676 : 1626.900342,1124.559648,1589.868639,1224…	"QILTLAETK,EAPANVPLVSASIK,LLNEPAER"	vtgb1	http://www.uniprot.org/uniprot/Q7SZF6	40.34122179
P49739	MCM3M_XENLA Maternal DNA replication licensing factor mcm3 OS=Xenopus laevis GN=mmcm3 PE=1 SV=2	0.919283	1.07006	0.934529	34467616	13255344	65486024	27574650	0	40019564	2	3	90404.57	"99.7,99.7,99.7"	"ANLMLNDAFAETIAFQR,EIAPTFSADDVAK,IRGDINVLLIGDPSVAK"	"sp|P49739|MCM3M_XENLA,tr|A0A090B2N7|A0A090B2N7_XENLA"	"1923.948096,1362.664216,1779.022473"	"ANLMLNDAFAETIAFQR,EIAPTFSADDVAK,IRGDINVLLIGDPSVAK"	mmcm3	http://www.uniprot.org/uniprot/P49739	5.824039653
Q9I8J7	Q9I8J7_XENLA MGC69114 protein OS=Xenopus laevis GN=tktl2 PE=2 SV=1	0.920831	1.03536	0.965845	692662592	1271228800	418847104	842794112	662615744	732984704	1	9	67450.98	"99.6,99.7,90,99.5,99.7,50,99,88.7,99.1"	"ATGGHIITVEDHYR,DKVESIINEIQNR,FEIGQAK,ICPLVPTADAPK | Carbamidomethyl [C2],KIDCDLEGHPTPK | Carbamidomethyl [C4],QGINIR,QSDLLNLR,VIDPFTIKPLDAATILSSGR,YEAGDPANANNDR"	tr|Q9I8J7|Q9I8J7_XENLA	"1567.769836 : 1567.767654,1556.815184,791.417158,1280.677522,1508.729325,699.401822,957.525084,2113.171521,1405.582772"	"VIDPFTIKPLDAATILSSGR,ATGGHIITVEDHYR,KIDCDLEGHPTPK | Carbamidomethyl [C4]"	tktl2	http://www.uniprot.org/uniprot/Q9I8J7	16.96
P18709	VITA2_XENLA Vitellogenin-A2 OS=Xenopus laevis PE=1 SV=1	0.932471	0.960307	1.04133	8403637248	31493220352	9548007424	10783380480	17852121088	11624727552	1	98	201543.46	"99.7,97.2,99.7,99.7,99.7,97.2,99.7,99.7,99.7,99.7,99.7,99.7,99,99,99.7,99.7,90,90,99.7,99.7,98.8,99,99,99.4,99.7,99.7,99.7,99.7,99.2,99.7,99.7,99.7,99.7,99.7,99.7,99.7,90,50,99.7,99.7,99.7,99.7,99.7,99.7,90,99.7,99.7,99.7,99.7,99.7,99.7,50,99.7,99.5,99.7,99.7,99.7,99.7,99,99,99.7,99.7,99.7,99.7,99.7,99.7,99.7,99.7,99.7,63.9,99.7,50,99.7,99.7,99.7,99.7,99.7,99.7,90,98.5,99.7,99.7,99.7,99.7,96.1,9…	"AAILAYGTMVR,AAILAYGTMVRR,AETGNFGNQPALR,ALGNAGQPESIK,ALGNAGQPESIKR,ALRLPVPIPVGHHAK,ASNFENLQALWK,CLLDALPMAGTVDCLK | Carbamidomethyl [C1 C14],DQGTVIMEVTAR,DQGTVIMEVTAR | Oxidation [M7],EPPVLVVTFK,EVIQNTIQALNQPAER,EYNGVWPK,EYNGVWPK | Deamidated [N3],EYNGVWPKDPFTR,EYTSLVENDDIEIGIR,FEYSNGR,FEYSNGR | Deamidated [N5],FLGDKEPPVLVVTFK,FLPGFSSSADQLPVR,FLQLVQLLR,FTAFLDMK,FTAFLDMK | Oxidation [M7],FTAFLDMKDR…	sp|P18709|VITA2_XENLA	"1164.632986,1320.737859,1373.664638,1183.615958,1339.719138,1603.964852 : 1603.964859,1419.710034,1775.856166,1318.652256 : 1318.652308,1334.64751,1127.656822,1822.952904,991.474252,992.462068,1607.772486,1864.903136,871.381356,872.366592 : 872.367106,1687.950666 : 1687.949451 : 1687.952218,1619.828306,1128.700338,971.477746,987.472568 : 987.472616,1242.604944,1048.51781,1176.616214,1228.644706,…	"LTQALAEQLTKPAR,AETGNFGNQPALR,IQSPEIK"		http://www.uniprot.org/uniprot/P18709	49.36358605
Q3ZM03	RSSA_XENLA 40S ribosomal protein SA OS=Xenopus laevis GN=rpsa PE=1 SV=1	0.944687	1.02218	0.978301	53010428	127412000	52680152	73745424	66232256	77803240	3	1	34058.055	99	LLVVTDPR	"sp|Q3ZM03|RSSA_XENLA,tr|A2BDA2|A2BDA2_XENLA,tr|Q7ZX07|Q7ZX07_XENLA"	911.543036	LLVVTDPR	rpsa	http://www.uniprot.org/uniprot/Q3ZM03	2.614379085
Q8AVP8	Q8AVP8_XENLA Peptidyl-prolyl cis-trans isomerase OS=Xenopus laevis PE=2 SV=1	0.950232	1.03835	0.963062	2381092352	1819490176	669522240	3375071488	1069400448	899717632	1	7	17912.325	"99.7,50,99.7,50,95.2,99.7,99.7"	"FADENFTLK,HVVFGR,KVVITNCGQL | Carbamidomethyl [C7],SDVVPR,TSWLDGKHVVFGR,VFFDIAANECPMGR | Carbamidomethyl [C10],VVEGMDIVENLDR"	tr|Q8AVP8|Q8AVP8_XENLA	"1083.522536,713.396628,1130.610306,671.358756,1500.795972,1625.737576,1487.726022"	"FADENFTLK,VVEGMDIVENLDR,SDVVPR"		http://www.uniprot.org/uniprot/Q8AVP8	39.63414634
K22E_HUMAN		0.955886	1.03265	0.968383	347854848	1858524672	490984352	1014257856	651468288	528992256	1	19	65865.1	"99.7,99.7,99.7,90,99.7,99.7,99.7,99.7,99.7,99.7,99.7,99.7,99.7,98.9,99.7,99.7,99.7,94.4,99.7"	"AQYEEIAQR,DVDNAYMIK,DYQELMNVK,FASFIDK,GFSSGSAVVSGGSR,GGSGGGGSISGGGYGSGGGSGGR,GGSISGGGYGSGGGK,GSSSGGGYSSGSSSYGSGGR,LALDVEIATYR,LALDVEIATYRK,LNDLEEALQQAK,LQGEIAHVK,NLDLDSIIAEVK,NVQDAIADAEQR,STSSFSCLSR | Carbamidomethyl [C7],TAAENDFVTLKK,TSQNSELNNMQDLVEDYKK,VDLLNQEIEFLK,YLDGLTAER"	sp|K22E_HUMAN|	"1106.53422,1067.493134,1138.528966,826.42187,1253.599278,1740.737468,1196.540056,1739.696812,1262.686178,1390.78299,1370.701606,993.560068,1328.715628,1328.622288,1130.499714,1335.701397,2255.028,1459.791388,1036.51898"	"NLDLDSIIAEVK,AQYEEIAQR,GGSISGGGYGSGGGK"		http://www.uniprot.org/uniprot/K22E_HUMAN	34.88372093
Q7SZ25	Q7SZ25_XENLA Eno1-prov protein OS=Xenopus laevis GN=eno1 PE=2 SV=1	0.967072	1.01842	0.981918	620518144	2144192256	636764864	919482816	875995520	1111031424	1	17	47447.865	"99,92.6,99.7,99.7,70,90,50,74.3,99.7,50,99.7,99,99.7,99.7,99.7,99.7,50"	"ACNCLLLK | Carbamidomethyl [C2 C4],AGYPDKIVIGMDVAASEFYR,DATNVGDEGGFAPNILENK,DATNVGDEGGFAPNILENKEALELLK,DGKYDLDFKSPDDPSR,EALELLK,EIFDSR,FGANALLGVSLAVCK | Carbamidomethyl [C14],GNPTVEVDLYTCK | Carbamidomethyl [C12],GVPLYR,HIADLAGNPEVILPVPAFNVINGGSHAGNK,IEEELGSK,IGAEVYHNLK,LMIEMDGTENK | Oxidation [M5],NLNVVEQEK | Deamidated [N3],VNQIGTVTESLEACK | Carbamidomethyl [C14],YNQLLR"	tr|Q7SZ25|Q7SZ25_XENLA	"990.498734,2201.090571,1959.915078,2756.384913,1853.836515,814.47857,765.363258,1518.817538,1494.698714,703.39996,3020.576008,903.454518,1142.60877,1295.571926,1072.541394,1647.812838,805.44422"	"IEEELGSK,EALELLK,EIFDSR"	eno1	http://www.uniprot.org/uniprot/Q7SZ25	45.85253456
Q7SYU9	Q7SYU9_XENLA L-lactate dehydrogenase OS=Xenopus laevis GN=ldhb PE=2 SV=1	0.971591	0.992405	1.00765	1257453824	1956114432	1317393024	1912718848	1423094400	1163548928	1	7	36397.875	"99.7,99.7,99.7,50,99,99.7,99.7"	"IVVVTGGVR,LITNVCQDK | Carbamidomethyl [C6],LKDDEVGQLQK,LNLVQR,LSGLPQHR,SAETLWGIQK,VVDSAYEVIK"	tr|Q7SYU9|Q7SYU9_XENLA	"898.558424,1089.547838,1271.671284 : 1271.677132,741.449832,906.502572,1131.590838,1121.595092"	"LKDDEVGQLQK,LITNVCQDK | Carbamidomethyl [C6],LNLVQR"	ldhb	http://www.uniprot.org/uniprot/Q7SYU9	18.86227545
Q9PVQ1	PSA7B_XENLA Proteasome subunit alpha type-7-B OS=Xenopus laevis GN=psma7-b PE=2 SV=1	0.98472	1.01175	0.988382	68878800	310551488	0	141378016	154072624	148746976	2	3	27934.75	"99.6,99.7,99.7"	"ILNPEEIER,LYQTDPSGTYHAWK,YVAEIEKEKEENEK"	"sp|Q9PVQ1|PSA7B_XENLA,sp|Q9PVY6|PSA7A_XENLA"	"1111.586186,1665.779925,1736.841477"	"ILNPEEIER,LYQTDPSGTYHAWK,YVAEIEKEKEENEK"	psma7	http://www.uniprot.org/uniprot/Q9PVQ1	14.97975709
Q6NTX9	Q6NTX9_XENLA MGC81442 protein OS=Xenopus laevis GN=sub1 PE=2 SV=1	0.98661	1.0062	0.993843	1293670784	894835840	438664416	1056334464	708853184	690854848	1	5	14379.195	"99.7,99.7,99.7,99.7,50"	"EQMSDIDDAIR,GISLNPEQWNQLKEQMSDIDDAIR,QSSGPEDNMFQIGK,QSSGPEDNMFQIGK | Oxidation [M9],VLIDVR"	tr|Q6NTX9|Q6NTX9_XENLA	"1291.571308,2799.374646,1536.68691,1552.68769,713.443156"	"VLIDVR,QSSGPEDNMFQIGK,QSSGPEDNMFQIGK | Oxidation [M9]"	sub1	http://www.uniprot.org/uniprot/Q6NTX9	34.375
Q91431	NF7O_XENLA Nuclear factor 7, ovary OS=Xenopus laevis PE=2 SV=1	0.992566	1.00522	0.994808	82570784	359740800	75871816	107723520	122492552	173482592	4	3	69114.445	"99.7,99.7,99.7"	"AVISTGNTLLSK,EELSAIVAPLEASLK,KLEEPEPEPK"	"sp|Q91431|NF7O_XENLA,sp|Q92021|NF7B_XENLA,tr|A3KMT7|A3KMT7_XENLA,tr|A9JS19|A9JS19_XENLA"	"1202.688808,1568.864634,1194.613204"	"AVISTGNTLLSK,EELSAIVAPLEASLK,KLEEPEPEPK"		http://www.uniprot.org/uniprot/Q91431	6.06557377
Q76BK2	MIF_XENLA Macrophage migration inhibitory factor OS=Xenopus laevis GN=mif PE=1 SV=1	0.992807	0.995541	1.00448	488967168	519908096	256386608	895006016	300998464	238719888	1	4	12500.25	"99.7,99,50,99"	"DSVPDTLLSDLTK,LLCDILTK | Carbamidomethyl [C3],PVFTIR,QLNIPANR"	sp|Q76BK2|MIF_XENLA	"1402.719562,974.546794,731.43218,924.514636"	"DSVPDTLLSDLTK,PVFTIR,LLCDILTK | Carbamidomethyl [C3]"	mif	http://www.uniprot.org/uniprot/Q76BK2	30.43478261
A9JS79	A9JS79_XENLA Proteasome subunit beta type (Fragment) OS=Xenopus laevis GN=LOC100127332 PE=2 SV=1	0.993067	1.00354	0.996472	73589312	112371856	31475368	74807416	59272360	59326744	1	1	27887.22	99.7	DAYSGGVVNLYHVR	tr|A9JS79|A9JS79_XENLA	1548.762492	DAYSGGVVNLYHVR	LOC100127332	http://www.uniprot.org/uniprot/A9JS79	5.533596838
P02281	H2B11_XENLA Histone H2B 1.1 OS=Xenopus laevis PE=1 SV=2	0.997851	1.00136	0.998643	509479808	2036946432	838192000	586820224	1163222272	1279532160	2	5	13934.085	"99.7,86.4,99.7,99.7,99.7"	"AMSIMNSFVNDVFER,EIQTAVR,ESYAIYVYK,LLLPGELAK,QVHPDTGISSK"	"sp|P02281|H2B11_XENLA,tr|Q92130|Q92130_XENLA"	"1758.802694,815.447884,1134.557806,952.594262 : 952.592784,1167.585825 : 1167.586724"	"LLLPGELAK,QVHPDTGISSK,EIQTAVR"		http://www.uniprot.org/uniprot/P02281	40.47619048
P13926	SOD1A_XENLA Superoxide dismutase [Cu-Zn] A OS=Xenopus laevis GN=sod1-a PE=1 SV=2	N/A	Infinity	#VALUE!	35916848	23533816	0	17290084	0	0	2	2	15721.37	"99.7,99.7"	"FEQQDDGDVTVEGK,HVGDLGNVTAEGGVAQFK"	"sp|P13926|SOD1A_XENLA,sp|P15107|SOD1B_XENLA"	"1565.678976,1797.900267"	"FEQQDDGDVTVEGK,HVGDLGNVTAEGGVAQFK"	sod1	http://www.uniprot.org/uniprot/P13926	21.19205298
P31669	PARP1_XENLA Poly [ADP-ribose] polymerase 1 (Fragment) OS=Xenopus laevis GN=parp1 PE=2 SV=1	N/A	Infinity	#VALUE!	0	235175424	0	4.65792e+06	31429974	67525568	2	2	111125.625	"99.1,60.7"	"GFTILSAEDKDSLKK,KFYPLEIDYGQEEDVVKK"	"sp|P31669|PARP1_XENLA,tr|Q2NLA7|Q2NLA7_XENLA"	"1650.878124,2199.096147"	"GFTILSAEDKDSLKK,KFYPLEIDYGQEEDVVKK"	parp1	http://www.uniprot.org/uniprot/P31669	3.306613226
P08428	ATPA_XENLA ATP synthase subunit alpha, mitochondrial OS=Xenopus laevis GN=atp5a PE=2 SV=1	N/A	Infinity	#VALUE!	0	52903868	0	0	0	0	3	1	58982.22	99.7	SGTAEVSSILEER	"sp|P08428|ATPA_XENLA,tr|Q68EY5|Q68EY5_XENLA,tr|Q7SY94|Q7SY94_XENLA"	1376.670898	SGTAEVSSILEER	atp5a	http://www.uniprot.org/uniprot/P08428	2.385321101
P15107	SOD1B_XENLA Superoxide dismutase [Cu-Zn] B OS=Xenopus laevis GN=sod1-b PE=1 SV=3	N/A	Infinity	#VALUE!	12149060	0	0	13522686	0	52016488	1	1	15418.04	99.7	ITDSLISLK	sp|P15107|SOD1B_XENLA	988.578704	ITDSLISLK	sod1	http://www.uniprot.org/uniprot/P15107	5.960264901
P46472	PRS7_XENLA 26S protease regulatory subunit 7 OS=Xenopus laevis GN=psmc2 PE=2 SV=1	N/A	Infinity	#VALUE!	0	19834530	0	6.15779e+06	14067586	5059918	3	1	48663.41	99.7	FDDGAGGDNEVQR	"sp|P46472|PRS7_XENLA,tr|A9ULV8|A9ULV8_XENLA,tr|Q7ZTR7|Q7ZTR7_XENLA"	1378.56625	FDDGAGGDNEVQR	psmc2	http://www.uniprot.org/uniprot/P46472	3.002309469
Q09004	STMN4_XENLA Stathmin-4 OS=Xenopus laevis GN=stmn4 PE=2 SV=1	N/A	Infinity	#VALUE!	340558	28357426	0	237649	0	0	5	1	21639.6	99.7	AIEENNNFSK	"sp|Q09004|STMN4_XENLA,sp|Q09005|STM1B_XENLA,sp|Q09006|STM1A_XENLA,tr|Q66KX8|Q66KX8_XENLA,tr|Q7SZ34|Q7SZ34_XENLA"	1164.540874	AIEENNNFSK	stmn4	http://www.uniprot.org/uniprot/Q09004	5.405405405
Q8JFY9	ENDUA_XENLA Poly(U)-specific endoribonuclease-A OS=Xenopus laevis GN=endou-a PE=1 SV=1	N/A	Infinity	#VALUE!	0	15815310	0	20608938	19152872	0	2	1	33863.085	99.7	LFNELWDADQNR	"sp|Q8JFY9|ENDUA_XENLA,tr|B7ZQR5|B7ZQR5_XENLA"	1519.70448	LFNELWDADQNR	endou	http://www.uniprot.org/uniprot/Q8JFY9	4.109589041
Q9W602	SSRP1_XENLA FACT complex subunit SSRP1 OS=Xenopus laevis GN=ssrp1 PE=1 SV=1	N/A	Infinity	#VALUE!	14149347	0	11243957	12029378	0	0	1	1	78667.49	99.7	ADVIQATGDAVCIFR | Carbamidomethyl [C12]	sp|Q9W602|SSRP1_XENLA	1634.809274	ADVIQATGDAVCIFR | Carbamidomethyl [C12]	ssrp1	http://www.uniprot.org/uniprot/Q9W602	2.164502165
A0AUT4	A0AUT4_XENLA LOC100036778 protein OS=Xenopus laevis GN=LOC100036778 PE=2 SV=1	N/A	Infinity	#VALUE!	44231.8	37694840	1.26445e+06	0	0	10930073	2	1	58645.54	99.7	IADGYEQAAR	"tr|A0AUT4|A0AUT4_XENLA,tr|Q7ZTM0|Q7ZTM0_XENLA"	1092.522006	IADGYEQAAR	LOC100036778	http://www.uniprot.org/uniprot/A0AUT4	1.876172608
A2VDA3	A2VDA3_XENLA LOC100037200 protein OS=Xenopus laevis GN=dut PE=2 SV=1	N/A	Infinity	#VALUE!	11792905	0	27698698	31265998	0	0	1	1	17690.895	99.7	ALDDTDRGAGGFGSTGQN	tr|A2VDA3|A2VDA3_XENLA	1737.75553	ALDDTDRGAGGFGSTGQN	dut	http://www.uniprot.org/uniprot/A2VDA3	10.97560976
Q3B8B3	Q3B8B3_XENLA Ubiquitin carboxyl-terminal hydrolase OS=Xenopus laevis GN=uchl1 PE=2 SV=1	N/A	Infinity	#VALUE!	18796454	0	0	22405414	0	0	1	1	24857.03	99.7	GFIEQTAALSPEER	tr|Q3B8B3|Q3B8B3_XENLA	1546.756744	GFIEQTAALSPEER	uchl1	http://www.uniprot.org/uniprot/Q3B8B3	6.278026906
Q4QR39	Q4QR39_XENLA MGC114813 protein OS=Xenopus laevis GN=psmc6 PE=2 SV=1	N/A	Infinity	#VALUE!	0	26445396	0	0	10033636	19843356	3	1	44147.55	99.4	EVIELPLTNPELFQR	"tr|Q4QR39|Q4QR39_XENLA,tr|Q6GN74|Q6GN74_XENLA,tr|Q7ZX98|Q7ZX98_XENLA"	1796.966398	EVIELPLTNPELFQR	psmc6	http://www.uniprot.org/uniprot/Q4QR39	3.856041131
Q6DCS9	Q6DCS9_XENLA MGC80838 protein OS=Xenopus laevis GN=ptgr1.2 PE=2 SV=1	N/A	Infinity	#VALUE!	0	93735232	0	0	684021	0	1	1	36086.47	99.7	HFEGAPKPEDFK	tr|Q6DCS9|Q6DCS9_XENLA	1400.668605	HFEGAPKPEDFK	ptgr1	http://www.uniprot.org/uniprot/Q6DCS9	3.647416413
Q6GPT8	Q6GPT8_XENLA MGC82624 protein OS=Xenopus laevis GN=MGC82624 PE=2 SV=1	N/A	Infinity	#VALUE!	0	19200770	0	3204835	19990746	30871844	2	1	41592.92	99.7	ISFDLAEYTADVDGLGTLR	"tr|Q6GPT8|Q6GPT8_XENLA,tr|Q8AVI1|Q8AVI1_XENLA"	2055.030242	ISFDLAEYTADVDGLGTLR	MGC82624	http://www.uniprot.org/uniprot/Q6GPT8	5.149051491
Q6GQ40	Q6GQ40_XENLA Proteasome subunit beta type OS=Xenopus laevis GN=psmb2 PE=2 SV=1	N/A	Infinity	#VALUE!	38327260	0	0	0	0	0	2	1	22608.82	99.7	NGYELSPTAAANFTR	"tr|Q6GQ40|Q6GQ40_XENLA,tr|Q6NRC2|Q6NRC2_XENLA"	1610.772786	NGYELSPTAAANFTR	psmb2	http://www.uniprot.org/uniprot/Q6GQ40	7.537688442
Q6GQB3	Q6GQB3_XENLA MGC80194 protein OS=Xenopus laevis GN=prdx1 PE=2 SV=1	N/A	Infinity	#VALUE!	0	0	0	29206640	0	0	2	1	22357.42	99.4	IPLVADVQHTIAK	"tr|Q6GQB3|Q6GQB3_XENLA,tr|Q6IND2|Q6IND2_XENLA"	1403.814813	IPLVADVQHTIAK	prdx1	http://www.uniprot.org/uniprot/Q6GQB3	6.532663317
Q7ZTL0	Q7ZTL0_XENLA Thiolase-prov protein OS=Xenopus laevis GN=hadhb PE=2 SV=1	N/A	Infinity	#VALUE!	0	14609624	0	0	6.79887e+06	14852495	1	1	50539.945	99.7	TPFLLSGTTYADLMPHDLAR	tr|Q7ZTL0|Q7ZTL0_XENLA	2218.106799	TPFLLSGTTYADLMPHDLAR	hadhb	http://www.uniprot.org/uniprot/Q7ZTL0	4.255319149
Q7ZWR6	Q7ZWR6_XENLA ATP synthase subunit beta OS=Xenopus laevis GN=atp5b PE=2 SV=1	N/A	Infinity	#VALUE!	0	19893432	22017382	0	33398446	0	1	1	56373.03	98.5	AIAELGIYPAVDPLDSTSR	tr|Q7ZWR6|Q7ZWR6_XENLA	1987.007474	AIAELGIYPAVDPLDSTSR	atp5b	http://www.uniprot.org/uniprot/Q7ZWR6	3.619047619
Q91384	Q91384_XENLA Fructose-bisphosphate aldolase OS=Xenopus laevis GN=XALD3 PE=2 SV=2	N/A	Infinity	#VALUE!	0	0	32334734	0	0	7725157	2	1	39255.235	99	ELADIAQR	"tr|Q91384|Q91384_XENLA,tr|Q9PSX0|Q9PSX0_XENLA"	914.477436	ELADIAQR	XALD3	http://www.uniprot.org/uniprot/Q91384	2.197802198

## Sheet: Table S2
Table S2. List of latent splice sites (LSSs) identified in the human genome. The entire list of LSSs (1,381,214 unique LSSs, 1,675,731 total entries) is provided as a separate file. The first entries from each of the 24 chromsomes are included here as examples.
LSS position (hg19)	Strand	Exon(s) start(s)	Intron start	Intron end	Exon(s) end(s)	Reading frame	MaxEntScan score of annotated 5'SS	MaxEntScan score of LSS	Exon extension (bp)	Remaining intron (bp)	Number of upstream, in-frame STOP codons	Position|sequence of upstream, in-frame STOP codons	Gene name	Transcript(s)|Intron number
chr1:12337	+	11874	12228	12594	12721	3	9.09	0.23	109	258	1	12229|TAA	DDX11L1	uc010nxq.1|1
chr2:44497	-	38814	41628	45439	46385;46588	2	6.14	1.48	941	2871	11	44499|TAA;44655|TGA;44769|TAA;45006|TGA;45051|TAG;45060|TGA;45138|TGA;45165|TAA;45276|TGA;45291|TGA;45390|TGA	FAM110C	uc010yim.2|1;NM_001077710|1;ENST00000327669.4|1
chr3:361635	+	361366	361551	367641	367747	2	9.65	2.9	84	6007	3	361577|TAA;361601|TGA;361628|TGA	CHL1	uc003bot.3|3;uc003bou.3|3;uc003bow.2|3;uc011asi.2|1;NM_001253388|1;NM_001253387|3;NM_006614|3;ENST00000256509.2|3;ENST00000397491.2|3;ENST00000435603.1|2
chr4:53622	+	53193;53198;53210;53227	53386	59322	59449;59452	1	10.13	5.5	236	5701	1	53515|TGA	ZNF595;ZNF718	uc003fzt.4|1;uc010iay.2|1;uc003fzv.1|1;NM_001039127|1;ENST00000509152.2|1;ENST00000526473.2|1
chr5:141738	+	140373;140681	140832	143161	143371	2	8.88	1.73	906	1424	2	141569|TGA;141605|TGA	PLEKHG4B	uc003jak.2|1;NM_052909|1;ENST00000283426.6|1;ENST00000502646.1|1
chr6:292798	+	292057;292097;292101;292462;292540	292561	304627	304661	1	10.19	9.74	237	11830	1	292765|TAG	DUSP22	uc011dhn.1|1;uc003msx.3|1;NM_001286555|1;NM_020185|1;ENST00000344450.5|1;ENST00000603795.1|1;ENST00000419235.2|1;ENST00000603726.1|1
chr7:193823	+	192969	193805	195553	195732	3	10.1	5.77	18	1731	1	193806|TGA	FAM20C	uc003sip.3|1;NM_020223|1;ENST00000313766.5|1
chr8:149422	-	142091	142299	150391	150563	2	6.29	2.46	968	7125	18	149490|TAG;149502|TAA;149511|TAG;149523|TAA;149631|TAA;149652|TAA;149658|TAG;149781|TAG;149805|TAA;149826|TGA;149871|TAG;149919|TGA;149925|TGA;150069|TAA;150204|TAA;150312|TAG;150360|TGA;150378|TAG	RP11-585F1.10	ENST00000523795.2|1
chr9:15191	-	15081	15150	15908	16061	2	9.6	3.03	716	43	7	15277|TGA;15565|TGA;15589|TGA;15676|TAA;15694|TAG;15781|TAG;15841|TGA	WASH1	uc010mgm.1|9;NM_182905|9
chr10:94110	-	93434	94055	94554	94665	1	9.1	0.54	443	57	5	94138|TGA;94297|TGA;94345|TAA;94402|TAA;94486|TAA	TUBB8	ENST00000332708.5|2
chr11:179370	-	168943	169053	180208	180404	2	9.27	8.63	837	10319	18	179460|TAG;179520|TAA;179535|TAA;179556|TGA;179613|TGA;179634|TAA;179742|TAA;179802|TAA;179832|TAA;179835|TAA;179895|TAA;179898|TAA;179928|TAA;179958|TAA;179988|TGA;180126|TAG;180156|TAG;180201|TAA	BET1L	ENST00000410108.1|4
chr12:79084	+	78786	78940	87255	87367	3	8.56	3.22	144	8172	2	78965|TGA;78968|TGA	DKFZp434K1323	uc010scx.1|2
chr13:19750113	-	19747910	19748300	19751066	19751747	1	9.11	4.94	952	1815	18	19750116|TGA;19750155|TAA;19750257|TGA;19750293|TGA;19750323|TAG;19750341|TAA;19750389|TAA;19750392|TAG;19750407|TAA;19750443|TAG;19750509|TGA;19750533|TGA;19750596|TGA;19750929|TGA;19750932|TAG;19750995|TGA;19751007|TAA;19751061|TGA	TUBA3C	uc009zzj.3|4;NM_006001|4;ENST00000400113.3|4
chr14:19553963	+	19553365	19553938	19558716	19558831	3	8.55	4.3	25	4754	1	19553939|TAA	POTEG	uc001vuz.1|1;NM_001005356|1;ENST00000552966.1|1;ENST00000547889.1|1;ENST00000409832.3|1
chr15:20363253	+	20362943	20363124	20364396	20364420	2	2.56	0.77	129	1144	5	20363132|TGA;20363141|TAA;20363162|TAA;20363186|TAG;20363222|TAA	BC107108	uc001yte.1|2
chr16:64762	-	64652	64721	65480	65633	2	9.6	3.03	717	43	5	64831|TAG;64840|TGA;64999|TGA;65035|TGA;65149|TAG	WASH4P	ENST00000326592.9|8
chr17:10474	-	5810;6011	6169	11205	11332	1	8.72	2.39	730	4307	9	10672|TGA;10678|TAG;10861|TAG;10876|TGA;10999|TGA;11050|TGA;11104|TGA;11116|TGA;11128|TGA	DOC2B	uc010vpx.1|5;ENST00000343572.7|5
chr18:48503	-	47390	48448	48939	49050	2	8.69	0.54	435	57	5	48596|TAA;48626|TAA;48638|TGA;48719|TGA;48749|TGA	RP11-683L23.1	ENST00000308911.6|3
chr19:281584	-	281040;281044;281345;281388	281538	282133	282310	1	4.2	4.11	548	48	4	281645|TAG;282041|TGA;282116|TAA;282122|TAA	PLPP2;PPAP2C	uc002loh.3|5;uc002loi.3|5;uc002loj.3|5;NM_177543|5;NM_003712|5;NM_177526|5;ENST00000269812.3|5;ENST00000434325.2|5;ENST00000327790.3|5
chr20:68472	+	68313;68351	68409	76645	77174;77214;77296	2	8.99	1.6	63	8174	2	68423|TAA;68441|TAG	DEFB125	uc002wcw.3|1;NM_153325|1;ENST00000382410.2|1
chr21:9908087	-	9907189	9907493	9909046	9909277	1	5.87	3.35	958	596	12	9908099|TGA;9908105|TAG;9908168|TGA;9908348|TAG;9908387|TGA;9908507|TAG;9908615|TGA;9908669|TGA;9908690|TGA;9908705|TGA;9908870|TGA;9908882|TGA	TEKT4P2	uc021wgx.1|3
chr22:16265960	-	16258185	16258304	16266928	16267095	3	10.86	1.07	967	7658	15	16266040|TGA;16266043|TAA;16266112|TGA;16266166|TAG;16266199|TAA;16266289|TAA;16266430|TAG;16266439|TAG;16266475|TAA;16266586|TAG;16266736|TGA;16266802|TAA;16266868|TGA;16266871|TGA;16266925|TAA	POTEH	uc002zlh.1|10;uc010gqp.2|9;NM_001136213|9;ENST00000343518.6|9
chrX:201157	+	200834	200982	205399	205536	2	10.07	3.78	175	4243	2	201083|TAG;201101|TAG	PLCXD1	uc004cpc.3|2;NM_018390|2;ENST00000399012.1|3;ENST00000445062.1|3;ENST00000381657.2|2;ENST00000381663.3|2;ENST00000415337.1|2
chrY:151157	+	150834	150982	155399	155536	2	10.07	3.78	175	4243	2	151083|TAG;151101|TAG	PLCXD1	uc004fop.3|2;NM_018390|2;ENSTR0000399012.1|3;ENSTR0000445062.1|3;ENSTR0000381657.2|2;ENSTR0000381663.3|2;ENSTR0000415337.1|2

## Sheet: Table S3
Table S3. Summary of reads obtained through the RNA-Seq experiment and mapped to each of the four samples.
Sample name	Sample type	Replicate pair	Total reads	Uniquely mapped reads (count)	Uniquely mapped reads (%)
1-NCLsi	NCLsi	1	276933310	231178141	83.5
2-CONTsi	CONTsi	1	234689443	198566056	84.6
7-NCLsi	NCLsi	2	262654520	219205204	83.5
8-CONTsi	CONTsi	2	256318265	215083500	83.9

## Sheet: Table S4
Table S4. List of genes with differential expression in NCLsi compared to CONTsi samples. Genes are ordered based on FDR. Red - downregulated genes; blue - upregulated genes.
				Read Counts				Normalized Read Counts
Gene symbol	Fold change (DESeq2 estimate) (log10)	FDR	Ensembl ID	2-CONTsi	8-CONTsi	1-NCLsi	7-NCLsi	2-CONTsi	8-CONTsi	1-NCLsi	7-NCLsi
NCL	-0.997575	3.15596e-44	ENSG00000115053.11	454469	465920	33807	31723	506940	466780	31426	30284.9
RP11-21A7A.3	0.656248	9.45251e-09	ENSG00000256341.1	1	3	102	94	1.12	3.01	94.82	89.74
CYP2E1	-0.50771	5.36439e-08	ENSG00000130649.5	615	732	168	177	686	733.35	156.17	168.98
MGAM	0.490881	2.86486e-07	ENSG00000257335.4	172	172	870	754	191.86	172.32	808.73	719.82
NEB	0.532328	2.86486e-07	ENSG00000183091.15	355	290	2329	1618	395.99	290.54	2164.97	1544.65
RPL22L1	-0.434616	2.86334e-05	ENSG00000163584.13	30033	26235	9837	7922	33500.4	26283.5	9144.18	7562.88
PKD1L1	0.472327	2.86334e-05	ENSG00000158683.3	88	153	613	609	98.16	153.28	569.83	581.39
INPP5D	0.460636	2.86334e-05	ENSG00000168918.9	152	212	735	969	169.55	212.39	683.23	925.07
AHNAK2	-0.435293	4.06125e-05	ENSG00000185567.6	951	1429	363	357	1060.8	1431.64	337.43	340.82
PLEKHS1	0.493491	4.95314e-05	ENSG00000148735.10	26	19	167	149	29	19.04	155.24	142.25
SLC35D2	0.493284	6.24205e-05	ENSG00000130958.7	22	17	164	127	24.54	17.03	152.45	121.24
ZNF385B	-0.385718	9.65288e-05	ENSG00000144331.14	1757	1717	672	643	1959.85	1720.17	624.67	613.85
SLC7A11	-0.446609	9.65288e-05	ENSG00000151012.9	14195	9648	3531	2933	15833.9	9665.82	3282.31	2800.04
ABCC2	0.393994	9.65288e-05	ENSG00000023839.6	443	438	1641	1417	494.15	438.81	1525.42	1352.76
MUC19	0.45671	0.000102313	ENSG00000205592.9	47	83	330	336	52.43	83.15	306.76	320.77
RP11-108K14.4	-0.428684	0.000149984	ENSG00000214279.8	710	1116	241	289	791.97	1118.06	224.03	275.9
MYH15	0.406678	0.000149984	ENSG00000144821.5	324	330	1416	1053	361.41	330.61	1316.27	1005.27
POLR2J4	0.410437	0.000164302	ENSG00000214783.5	147	178	709	546	163.97	178.33	659.07	521.25
GYS2	0.427094	0.00101557	ENSG00000111713.2	42	33	213	168	46.85	33.06	198	160.38
EDA2R	0.333824	0.00162623	ENSG00000131080.10	1899	1897	5513	5285	2118.25	1900.5	5124.72	5045.42
RP11-526D8.7	0.386741	0.00190653	ENSG00000226668.1	59	75	249	256	65.81	75.14	231.46	244.39
RP11-380D23.1	-0.432042	0.00200126	ENSG00000250511.1	83	83	19	12	92.58	83.15	17.66	11.46
NCLP1	-0.416762	0.00371212	ENSG00000213212.3	62	36	4	3	69.16	36.07	3.72	2.86
RP13-735L24.1	0.367096	0.00371212	ENSG00000260423.1	70	83	267	265	78.08	83.15	248.2	252.99
FRMPD2	0.402734	0.00371212	ENSG00000170324.15	23	32	133	127	25.66	32.06	123.63	121.24
RP11-523H20.3	0.414718	0.00492008	ENSG00000272183.1	13	21	87	144	14.5	21.04	80.87	137.47
HAL	0.335008	0.00551023	ENSG00000084110.6	187	236	638	613	208.59	236.44	593.07	585.21
RP11-511I2.2	-0.391308	0.00769872	ENSG00000225762.1	125	118	39	26	139.43	118.22	36.25	24.82
CTC-360G5.9	0.340801	0.00877681	ENSG00000269486.1	521	462	1753	1338	581.15	462.85	1629.54	1277.35
RP11-10J21.4	0.379034	0.00993202	ENSG00000253307.1	27	31	123	125	30.12	31.06	114.34	119.33
ZIK1	0.319529	0.0118487	ENSG00000171649.7	264	279	837	703	294.48	279.52	778.05	671.13
GPRASP1	0.314995	0.0156752	ENSG00000198932.8	624	577	1836	1541	696.04	578.07	1706.69	1471.14
MRPS6	-0.312443	0.0164666	ENSG00000243927.1	5641	5138	2705	2213	6292.28	5147.49	2514.49	2112.68
AC068057.1	0.387038	0.0164666	ENSG00000228528.1	7	16	73	83	7.81	16.03	67.86	79.24
RP11-689P11.2	-0.357953	0.0196125	ENSG00000205959.3	123	142	39	48	137.2	142.26	36.25	45.82
AP001347.6	-0.348234	0.0208164	ENSG00000224905.2	221	325	84	109	246.52	325.6	78.08	104.06
RP3-337H4.9	0.333145	0.0221992	ENSG00000271754.1	154	125	481	412	171.78	125.23	447.12	393.32
CCDC162P	0.283249	0.0241111	ENSG00000203799.6	826	921	2167	2130	921.37	922.7	2014.38	2033.44
MBP	-0.295787	0.0277851	ENSG00000197971.10	758	750	367	360	845.51	751.39	341.15	343.68
GNG7	-0.342615	0.0278512	ENSG00000176533.8	1387	2532	600	787	1547.14	2536.68	557.74	751.32
GPR75	0.286646	0.0278512	ENSG00000119737.5	560	634	1592	1406	624.65	635.17	1479.88	1342.26
HOXB4	0.329266	0.0278512	ENSG00000182742.5	740	1240	2774	3414	825.44	1242.29	2578.63	3259.24
RP11-379F12.4	0.36954	0.030042	ENSG00000232638.1	6	11	60	57	6.69	11.02	55.77	54.42
FRMD3	0.310636	0.0320161	ENSG00000172159.11	519	468	1613	1219	578.92	468.86	1499.4	1163.74
CYP4F22	-0.354339	0.0341127	ENSG00000171954.8	82	107	25	31	91.47	107.2	23.24	29.59
CTB-25B13.12	-0.322547	0.0349902	ENSG00000267317.1	671	1111	335	381	748.47	1113.05	311.41	363.73
CTD-2611O12.6	0.337359	0.0368596	ENSG00000268593.1	60	48	206	176	66.93	48.09	191.49	168.02
RP11-497H17.1	0.35102	0.039585	ENSG00000262663.1	21	35	109	126	23.42	35.06	101.32	120.29
MYH3	0.270844	0.0398252	ENSG00000109063.10	1315	1570	3408	3433	1466.82	1572.9	3167.97	3277.37
RP11-582E3.4	0.323003	0.0399948	ENSG00000256625.1	67	77	255	200	74.74	77.14	237.04	190.93
RP11-61I13.3	0.309195	0.0455486	ENSG00000235033.3	83	89	246	254	92.58	89.16	228.67	242.49
LINC01021	0.284236	0.0469827	ENSG00000250337.1	1242	1138	3284	2799	1385.39	1140.1	3052.71	2672.12
NDUFV2	0.335681	0.0469827	ENSG00000178127.8	97	83	411	247	108.2	83.15	382.05	235.8
ABCA1	0.293877	0.0489666	ENSG00000165029.11	1345	1131	3637	3042	1500.29	1133.09	3380.85	2904.1
CTB-131B5.5	-0.345206	0.0496212	ENSG00000254363.2	72	88	21	26	80.31	88.16	19.52	24.82
KCNJ14	0.277841	0.0530989	ENSG00000182324.5	270	321	759	705	301.17	321.59	705.54	673.04
CUBN	0.305532	0.0536599	ENSG00000107611.10	183	162	567	436	204.13	162.3	527.07	416.24
CTB-36H16.2	-0.311612	0.0547033	ENSG00000260686.1	327	273	138	114	364.75	273.5	128.28	108.83
PIP4K2A	-0.263893	0.0639766	ENSG00000150867.9	11747	11317	6463	5940	13103.2	11337.9	6007.81	5670.73
RP11-123K19.1	0.282745	0.0640518	ENSG00000224842.2	194	205	488	536	216.4	205.38	453.63	511.7
PDE9A	-0.286889	0.0661916	ENSG00000160191.13	2373	3531	1315	1484	2646.97	3537.52	1222.38	1416.73
YIPF1	-0.263433	0.0664097	ENSG00000058799.9	3243	3220	1834	1638	3617.42	3225.95	1704.83	1563.75
WNK4	0.319768	0.0709297	ENSG00000126562.12	385	714	1490	2124	429.45	715.32	1385.06	2027.71
C1orf101	0.297985	0.0714653	ENSG00000179397.13	329	281	1003	735	366.98	281.52	932.36	701.68
PYGM	0.325191	0.0714653	ENSG00000068976.9	56	97	223	317	62.47	97.18	207.29	302.63
ASNSP1	-0.316179	0.0769641	ENSG00000248498.3	724	455	243	214	807.59	455.84	225.89	204.3
LAMB4	0.316092	0.0769641	ENSG00000091128.8	44	41	148	133	49.08	41.08	137.58	126.97
RP11-674N23.1	-0.335728	0.0837188	ENSG00000265962.1	45	101	11	18	50.2	101.19	10.23	17.18
LINC00311	0.318682	0.083752	ENSG00000179219.5	2	2	24	42	2.23	2	22.31	40.1
RP11-632K20.6	0.322661	0.083752	ENSG00000261375.1	29	27	102	103	32.35	27.05	94.82	98.33
C6orf57	-0.258531	0.0849148	ENSG00000154079.5	1413	1634	783	862	1576.14	1637.02	727.85	822.92
RP11-563J2.2	-0.319813	0.0849148	ENSG00000215244.2	31	34	1	5	34.58	34.06	0.93	4.77
AC022532.1	0.327217	0.0946009	ENSG00000197604.4	17	24	99	73	18.96	24.04	92.03	69.69
FNDC1	-0.281187	0.0964048	ENSG00000164694.12	345	461	210	175	384.83	461.85	195.21	167.07
SLC4A5	0.324986	0.0975552	ENSG00000188687.11	98	51	368	249	109.31	51.09	342.08	237.71
RFPL3S	0.269117	0.107567	ENSG00000205853.6	174	198	492	427	194.09	198.37	457.35	407.64
FAM183B	0.321992	0.107567	ENSG00000164556.7	17	22	75	82	18.96	22.04	69.72	78.28
RYR2	0.273681	0.109895	ENSG00000198626.11	1142	1075	3272	2384	1273.85	1076.99	3041.55	2275.93
LMF1	-0.325707	0.111058	ENSG00000103227.14	251	917	96	160	279.98	918.69	89.24	152.75
ZNF365	-0.286929	0.118038	ENSG00000138311.11	336	274	138	141	374.79	274.51	128.28	134.61
H1F0	-0.256773	0.124075	ENSG00000189060.4	18796	23836	10335	12420	20966.1	23880	9607.11	11857
HUS1B	0.311392	0.134265	ENSG00000188996.4	23	37	100	116	25.66	37.07	92.96	110.74
TINCR	-0.310256	0.150844	ENSG00000223573.2	157	351	75	94	175.13	351.65	69.72	89.74
DUSP5P1	-0.266945	0.150844	ENSG00000183929.6	270	285	146	134	301.17	285.53	135.72	127.93
FBXW10	0.31181	0.151227	ENSG00000171931.8	28	19	96	89	31.23	19.04	89.24	84.97
FOS	-0.26239	0.151367	ENSG00000170345.5	423	429	206	234	471.84	429.79	191.49	223.39
ACR	-0.314445	0.152724	ENSG00000100312.6	33	54	11	7	36.81	54.1	10.23	6.68
RDM1	-0.240829	0.160025	ENSG00000187456.9	1642	1844	1065	924	1831.58	1847.41	989.99	882.11
RP1L1	-0.313346	0.160025	ENSG00000183638.5	58	131	14	29	64.7	131.24	13.01	27.69
DNAH8	0.306433	0.160025	ENSG00000124721.13	35	26	128	96	39.04	26.05	118.98	91.65
SPINK5	0.261366	0.160025	ENSG00000133710.11	1046	937	2749	2115	1166.77	938.73	2555.39	2019.12
TMED10P2	-0.31025	0.179689	ENSG00000239405.1	45	54	16	9	50.2	54.1	14.87	8.59
ANXA3	-0.268919	0.18009	ENSG00000138772.8	769	619	376	310	857.78	620.14	349.52	295.95
AMPD3	-0.265108	0.180279	ENSG00000133805.11	297	384	156	183	331.29	384.71	145.01	174.7
TG	0.307865	0.180279	ENSG00000042832.7	5	10	45	44	5.58	10.02	41.83	42.01
WEE2	0.307021	0.180981	ENSG00000214102.3	24	15	83	79	26.77	15.03	77.15	75.42
CDRT1	0.300428	0.189078	ENSG00000241322.4	23	23	86	78	25.66	23.04	79.94	74.46
RP11-629G13.1	-0.282031	0.189862	ENSG00000247416.2	124	149	56	64	138.32	149.28	52.06	61.1
AC010642.1	0.250276	0.197091	ENSG00000267216.1	170	203	448	420	189.63	203.37	416.45	400.96

## Sheet: Table S5
Table S5. List of LSSs activated in NCLsi samples upon NCL knockdown. Highlighted LSSs were independently valiated through RT-PCR experiments.
													1-NCLsi			2-CONTsi			7-NCLsi			8-CONTsi			Fold difference		P-value (Fisher's exact test)		Combined P-value
LSS coordinate (hg19)	Strand	Intron start	Intron end	Reading frame	MaxEntScan score of annotated 5'SS	MaxEntScan score of LSS	Length of exon extension (bp)	Length of remaining intron (bp)	Number of upstream, in-frame STOP codons	Position|sequence of upstream, in-frame STOP codons	Gene name(s)	List of transcripts|intron number	5'SS reads	LSS reads	Rel. usage (%)	5'SS reads	LSS reads	Rel. usage (%)	5'SS reads	LSS reads	Rel. usage (%)	5'SS reads	LSS reads	Rel. usage (%)	Rep. 1	Rep. 2	Rep. 1	Rep. 2
chr12:69107779	+	69107589	69109406	1	4.94	8.54	190	1628	4	69107601|TGA;69107625|TAA;69107766|TGA;69107778|TGA	NUP107	uc001suf.3|11;uc001sug.3|10;uc010stj.2|11;NM_020401|11;NM_001330192|11;ENST00000229179.4|11;ENST00000378905.2|10;ENST00000539906.1|11	3071	145	4.72	2727	24	0.88	2471	79	3.2	2235	19	0.85	5.36	3.76	3.92225e-19	9.15372e-09	2.2221e-25
chr3:184046924	+	184046779	184049053	1	10.13	6.32	145	2130	4	184046875|TGA;184046881|TGA;184046884|TGA;184046920|TGA	EIF4G1	uc010hxx.3|29;uc003fnt.3|24;uc010hxy.3|28;uc003fnp.3|28;uc003fnq.3|25;uc003fnr.3|24;uc003fns.3|28;uc003fnv.4|27;uc003fnw.3|27;uc003fnx.3|21;NM_004953|21;NM_198242|24;NM_198241|28;NM_001194947|28;NM_001291157|28;NM_001194946|29;NM_182917|27;NM_198244|25;ENST00000346169.2|28;ENST00000414031.1|28;ENST00000392537.2|25;ENST00000382330.3|29;ENST00000350481.5|24;ENST00000352767.3|28;ENST00000427845.1|25…	2912	92	3.16	3241	33	1.02	5842	138	2.36	7109	59	0.83	3.1	2.85	3.02459e-09	1.9263e-12	2.77282e-19
chr18:21475243	+	21475023	21478701	1	5.83	10.67	220	3459	6	21475086|TAA;21475143|TGA;21475152|TGA;21475158|TAA;21475203|TAG;21475230|TGA	LAMA3	uc002kuq.3|44;uc002kur.3|44;uc002kus.4|7;uc002kut.4|7;NM_198129|44;NM_000227|7;NM_001127718|7;NM_001127717|44;ENST00000313654.9|44;ENST00000399516.3|44;ENST00000269217.6|7;ENST00000587184.1|7	281	163	58.01	161	21	13.04	281	82	29.18	220	17	7.73	4.45	3.78	3.17452e-11	1.86899e-07	2.41276e-16
chr11:47834417	-	47833982	47834433	3	4.52	5.2	15	437	1	47834430|TAA	NUP160	uc001ngm.3|15;uc021qiu.1|15;NM_015231|15;ENST00000378460.2|15;ENST00000530326.1|15;ENST00000528071.1|13;ENST00000528501.1|8	3387	319	9.42	2532	109	4.3	2555	196	7.67	2042	93	4.55	2.19	1.68	4.20686e-13	2.45477e-05	4.14229e-16
chr2:232322084	-	232321836	232322353	2	8.24	5.1	268	250	3	232322139|TAG;232322178|TGA;232322274|TAA	NCL	uc002vru.3|9;NM_005381|9;ENST00000322723.4|9	1708	9	0.53	33270	15	0.05	1393	10	0.72	27441	12	0.04	11.69	16.42	1.07688e-06	2.70462e-08	9.36886e-13
chr5:145862372	+	145862291	145863102	1	0.72	8.54	81	731	1	145862354|TAA	TCERG1	uc003lob.3|13;uc003loc.3|12;NM_001040006|12;NM_006706|13;ENST00000296702.5|13;ENST00000394421.2|12;ENST00000549332.1|13	2630	204	7.76	2479	85	3.43	2262	111	4.91	2256	75	3.32	2.26	1.48	9.36174e-11	0.00619213	1.69132e-11
chr9:88591751	+	88591651	88592277	1	3.7	7.64	100	527	3	88591672|TAG;88591699|TAA;88591747|TAA	NAA35	uc004aoi.4|9;uc004aoj.4|9;uc004aok.1|9;NM_024635|9;NM_001321882|9;NM_001321881|9;ENST00000361671.5|9;ENST00000376040.1|9	1110	139	12.52	1039	66	6.35	872	124	14.22	824	51	6.19	1.97	2.3	5.27573e-06	4.63926e-07	6.7885e-11
chr4:114251711	+	114251627	114254209	3	9.08	10.75	84	2499	2	114251628|TAA;114251664|TGA	ANK2	uc011cgc.2|7;uc003ibg.4|2;ENST00000264366.6|27;ENST00000509550.1|7	43	34	79.07	54	5	9.26	86	37	43.02	123	10	8.13	8.54	5.29	2.45082e-06	2.26965e-06	1.49714e-10
chr2:232321995	-	232321836	232322353	2	8.24	5.6	357	161	3	232322139|TAG;232322178|TGA;232322274|TAA	NCL	uc002vru.3|9;NM_005381|9;ENST00000322723.4|9	1708	20	1.17	33270	201	0.6	1393	28	2.01	27441	125	0.46	1.94	4.41	0.0064773	1.54021e-09	2.62686e-10
chr5:145528995	-	145524273	145529184	1	5.1	5.56	188	4724	5	145528999|TAA;145529002|TGA;145529008|TAA;145529023|TGA;145529050|TAG	LARS	uc003lnx.1|15;uc011dbq.1|14;uc011dbr.1|14;uc011dbs.1|14;NM_001317965|14;NM_001317964|14;NM_016460|14;NM_020117|15;ENST00000394434.2|15;ENST00000545646.1|14;ENST00000274562.9|14;ENST00000510191.1|14	5105	140	2.74	4375	60	1.37	4069	125	3.07	3574	55	1.54	2	2	2.82707e-06	8.60057e-06	6.18556e-10
chr1:160276130	-	160275564	160276143	3	5.38	5.77	12	568	1	160276140|TAA	COPA	uc009wti.3|15;uc001fvv.4|15;uc009wtj.1|14;NM_001098398|15;NM_004371|15;ENST00000368069.3|15;ENST00000241704.7|15	4281	122	2.85	3595	59	1.64	3744	130	3.47	3110	45	1.45	1.74	2.4	0.000277865	9.0876e-08	6.41437e-10
chr6:37443693	+	37443189	37443901	3	0.13	5.24	504	209	12	37443277|TAG;37443295|TGA;37443379|TAG;37443442|TGA;37443583|TGA;37443604|TAA;37443610|TGA;37443625|TAG;37443634|TGA;37443679|TAG;37443682|TGA;37443688|TAG	CMTR1;FTSJD2	uc003ons.3|19;NM_015050|19;ENST00000373451.4|19	630	185	29.37	630	108	17.14	995	181	18.19	1061	104	9.8	1.71	1.86	2.98789e-05	1.04718e-06	7.88089e-10
chr8:126059239	-	126056941	126059448	3	6.84	8.7	208	2300	2	126059418|TGA;126059445|TAG	WASHC5	uc003yrt.3|20;uc011lir.2|18;NM_014846|20;NM_001330609|19;ENST00000318410.7|20;ENST00000517845.1|18	1558	37	2.37	1670	11	0.66	1374	48	3.49	1431	12	0.84	3.61	4.17	4.83889e-05	9.61963e-07	1.15396e-09
chr3:12650662	-	12650423	12650731	1	7.4	8.55	68	241	2	12650678|TAA;12650696|TGA	RAF1	uc003bxf.4|4;uc011auu.2|3;NM_002880|4;ENST00000251849.4|4;ENST00000442415.2|4;ENST00000432427.2|2;ENST00000542177.1|3	4095	85	2.08	3394	28	0.82	3692	79	2.14	2903	24	0.83	2.52	2.59	6.02887e-06	1.14259e-05	1.68071e-09
chr20:33065712	+	33065666	33067434	3	5.56	7.87	46	1723	3	33065667|TAG;33065670|TGA;33065673|TAA	ITCH	uc010geu.2|18;uc002xak.3|17;uc010zuj.2|16;NM_001324197|18;NM_001324198|17;NM_001257137|18;NM_001257138|16;NM_031483|17;ENST00000374864.4|17;ENST00000535650.1|16;ENST00000262650.6|18	1162	109	9.38	838	28	3.34	899	78	8.68	629	25	3.97	2.81	2.18	2.14367e-07	0.000373634	1.94213e-09
chr11:134026645	-	134023259	134026912	2	7.36	10.28	266	3388	2	134026746|TGA;134026905|TAA	NCAPD3	uc001qhd.1|32;NM_015261|32;ENST00000534548.2|32	948	35	3.69	965	6	0.62	1915	56	2.92	1976	27	1.37	5.94	2.14	2.36112e-06	0.000671493	3.37109e-08
chr2:58312135	+	58312086	58313473	2	8.01	8.4	49	1339	2	58312091|TAA;58312097|TAG	VRK2	uc002rzo.2|7;uc010fcb.2|6;uc002rzs.3|4;uc002rzp.4|4;uc002rzv.3|4;uc010fcd.3|4;uc002rzu.3|4;uc010ypg.2|4;NM_001288837|7;NM_001130481|4;NM_006296|4;NM_001130480|4;NM_001130483|4;NM_001130482|4;NM_001288838|6;ENST00000435505.2|7;ENST00000417641.2|6;ENST00000412104.2|4;ENST00000340157.4|4;ENST00000440705.2|4	794	32	4.03	823	12	1.46	666	26	3.9	640	2	0.31	2.76	12.49	0.00143832	3.02707e-06	8.81761e-08
chr12:120883767	-	120882759	120884028	1	9.6	7.93	260	1010	2	120883846|TGA;120883912|TGA	TRIAP1	uc001tyg.3|1;NM_016399|1;ENST00000546954.1|1	2315	96	4.15	1300	37	2.85	2704	87	3.22	2012	20	0.99	1.46	3.24	0.0317297	1.74705e-07	1.10926e-07
chr2:135704036	+	135703717	135705305	3	1.87	10.47	319	1270	9	135703727|TGA;135703760|TAG;135703916|TAG;135703958|TAA;135703964|TAA;135703973|TAG;135703982|TAG;135704006|TAA;135704012|TAA	CCNT2	uc010zbf.2|7;uc002tub.2|6;uc002tuc.2|6;NM_001241|6;NM_001320748|7;NM_001320749|7;NM_058241|6;ENST00000446247.1|4;ENST00000537343.1|7;ENST00000295238.6|6;ENST00000264157.5|6	515	356	69.13	489	224	45.81	424	291	68.63	387	171	44.19	1.51	1.55	6.0441e-05	0.000128436	1.52725e-07
chr4:3209194	+	3209085	3210499	3	8.73	5.56	109	1306	4	3209086|TAA;3209116|TAG;3209158|TAA;3209191|TAG	HTT	uc021xkv.1|45;NM_002111|45;ENST00000355072.5|45	989	52	5.26	783	14	1.79	1151	37	3.21	1034	9	0.87	2.94	3.69	0.000109113	0.00010277	2.1649e-07
chr11:47814289	-	47813543	47814337	1	5.27	4.44	47	748	1	47814332|TGA	NUP160	uc001ngm.3|28;uc021qiu.1|28;NM_015231|28;ENST00000378460.2|28;ENST00000530326.1|28	2917	44	1.51	2068	4	0.19	2637	37	1.4	1956	15	0.77	7.8	1.83	4.19924e-07	0.0301962	2.43245e-07
chr1:207942118	+	207941169	207943665	2	3.14	0.62	949	1548	30	207941189|TAG;207941219|TGA;207941267|TAG;207941270|TAA;207941273|TGA;207941318|TAG;207941321|TGA;207941327|TAA;207941342|TAA;207941390|TGA;207941471|TAA;207941486|TAA;207941495|TAG;207941525|TAG;207941531|TAG;207941540|TGA;207941561|TAA;207941567|TAG;207941597|TAG;207941621|TAA;207941696|TGA;207941708|TGA;207941759|TGA;207941768|TGA;207941933|TGA;207941960|TGA;207942035|TGA;207942053|TGA;2079421…	CD46	uc001hgc.3|8;uc001hgi.3|7;uc001hgj.3|8;uc001hgm.3|7;NM_002389|8;NM_153826|7;NM_172351|7;NM_172359|8;ENST00000322875.4|8;ENST00000354848.1|7;ENST00000358170.2|8;ENST00000367042.1|7;ENST00000367047.1|7;ENST00000441839.2|7	878	31	3.53	1373	12	0.87	657	20	3.04	1120	10	0.89	4.04	3.41	1.36241e-05	0.00102443	2.664e-07
chr3:39449313	+	39449278	39450096	2	7.07	8.56	35	784	2	39449280|TAG;39449292|TAA	RPSA	uc003cjp.3|2;uc003cjq.3|2;NM_001304288|2;NM_002295|2;ENST00000301821.6|2;ENST00000443003.1|2	94248	190	0.2	76217	93	0.12	85834	148	0.17	76536	84	0.11	1.65	1.57	3.22409e-05	0.000499036	3.04815e-07
chr9:80851576	+	80851520	80854938	2	7.44	8.83	56	3363	2	80851525|TAG;80851573|TAG	CEP78	uc004akx.2|1;uc004aky.4|1;uc010mpp.3|1;NM_001098802|1;NM_032171|1;NM_001330693|1;NM_001330694|1;NM_001330691|1;ENST00000424347.2|1;ENST00000415759.2|1;ENST00000376597.4|1;ENST00000277082.5|1;ENST00000376598.2|1	568	169	29.75	582	82	14.09	479	142	29.65	553	139	25.14	2.11	1.18	1.39304e-07	0.123319	3.24331e-07
chr3:100064575	+	100064523	100065024	2	5.29	7.51	52	450	2	100064549|TAG;100064561|TAG	NIT2	uc003dtv.3|5;NM_020202|5;ENST00000394140.4|5	1099	47	4.28	1272	20	1.57	1189	32	2.69	1396	12	0.86	2.72	3.13	8.74832e-05	0.000333163	5.34859e-07
chr2:232322241	-	232321836	232322353	2	8.24	3.29	111	407	1	232322274|TAA	NCL	uc002vru.3|9;NM_005381|9;ENST00000322723.4|9	1708	3	0.18	33270	0	0	1393	4	0.29	27441	4	0.01	77.87	19.7	0.000116823	0.000327882	6.92451e-07
chrX:24552774	+	24552186	24557250	3	-2.36	11.01	588	4477	15	24552187|TAA;24552274|TAG;24552325|TAA;24552394|TGA;24552448|TAA;24552466|TGA;24552487|TGA;24552508|TAA;24552517|TAA;24552559|TGA;24552568|TAG;24552679|TGA;24552706|TGA;24552757|TAG;24552772|TGA	PDK3	uc004dbh.3|11;NM_001142386|11;ENST00000441463.2|11	370	13	3.51	404	0	0	310	10	3.23	349	0	0	15.28	12.38	7.72255e-05	0.000581975	8.05288e-07
chr5:87501569	-	87498893	87501630	3	5.94	7.08	60	2678	3	87501573|TGA;87501576|TAA;87501627|TAA	TMEM161B	uc011ctx.2|4;uc003kjc.3|8;uc011cty.2|9;uc011ctz.1|7;NM_001289007|8;NM_001289008|9;NM_153354|8;ENST00000514135.1|8;ENST00000296595.6|8;ENST00000506536.1|7;ENST00000511218.1|4;ENST00000512429.1|9;ENST00000509387.1|7	613	64	10.44	571	20	3.5	479	48	10.02	458	28	6.11	2.98	1.64	7.4101e-06	0.0281178	3.4137e-06
chr8:120807018	-	120805692	120807771	1	7.96	7.64	752	1328	10	120807067|TAA;120807136|TAA;120807280|TAA;120807352|TAA;120807502|TAG;120807505|TAG;120807526|TAG;120807589|TAA;120807685|TGA;120807697|TAA	TAF2	uc003you.3|9;NM_003184|9;ENST00000378164.2|9	1109	73	6.58	1517	51	3.36	802	55	6.86	1089	38	3.49	1.96	1.97	0.000196866	0.00112007	3.60026e-06
chr1:113616849	+	113616268	113633939	3	7.21	7.4	581	17091	17	113616269|TGA;113616374|TAA;113616407|TGA;113616419|TAG;113616434|TAA;113616449|TAA;113616470|TGA;113616509|TGA;113616548|TAA;113616554|TAA;113616584|TGA;113616680|TAG;113616698|TGA;113616740|TAG;113616782|TGA;113616812|TGA;113616815|TGA	LRIG2	uc001edf.1|1;NM_014813|1;ENST00000361127.5|1	86	53	61.63	73	19	26.03	77	36	46.75	85	9	10.59	2.37	4.42	0.00349025	7.05306e-05	3.99218e-06
chr15:66793530	-	66793444	66793712	2	5.99	8.16	181	88	10	66793540|TAA;66793543|TAA;66793564|TGA;66793609|TGA;66793618|TGA;66793633|TAA;66793645|TGA;66793648|TGA;66793687|TGA;66793705|TAA	RPL4	uc002apv.3|6;uc002apx.3|7;NM_000968|6;ENST00000307961.6|6;ENST00000568588.1|7	61533	210	0.34	60530	128	0.21	58947	130	0.22	62039	105	0.17	1.61	1.3	9.78156e-06	0.025211	3.99879e-06
chr1:236759093	-	236758974	236759132	3	6.93	5.37	38	121	1	236759114|TGA	HEATR1	uc001hyd.2|7;NM_018072|7;ENST00000366582.3|7;ENST00000366581.2|7	3569	29	0.81	2920	4	0.14	2665	23	0.86	2470	7	0.28	5.93	3.05	6.1021e-05	0.00494254	4.82985e-06
chr17:58126851	-	58125750	58126940	1	7.41	5.39	88	1103	1	58126899|TAG	HEATR6	uc010ddk.1|8;uc010wos.2|11;uc002iyk.1|16;NM_022070|16;ENST00000184956.6|16;ENST00000585976.1|14	486	9	1.85	342	0	0	445	16	3.6	398	0	0	7.04	15.21	0.00858802	4.18818e-05	5.69665e-06
chr3:98308504	-	98307699	98309475	2	9.33	10.36	970	807	19	98308532|TGA;98308550|TGA;98308616|TAA;98308640|TGA;98308724|TAG;98308745|TGA;98308844|TAA;98308913|TAG;98308970|TGA;98309129|TAG;98309171|TAA;98309219|TAG;98309225|TGA;98309243|TGA;98309306|TGA;98309375|TAA;98309381|TAG;98309414|TAA;98309423|TAA	CPOX	uc003dsx.3|3;NM_000097|3;ENST00000264193.2|3	1701	28	1.65	2242	15	0.67	1336	36	2.69	1812	17	0.94	2.46	2.87	0.00318754	0.000180774	8.85471e-06
chr9:34650139	+	34649562	34650365	1	7.2	9.99	577	227	2	34650060|TGA;34650132|TAG	GALT	uc003zve.4|10;uc003zvf.4|8;NM_000155|10;NM_001258332|8;ENST00000450095.2|8;ENST00000378842.3|10	152	107	70.39	194	73	37.63	466	134	28.76	546	100	18.32	1.87	1.57	0.00049977	0.00124833	9.53742e-06
chr17:3917282	-	3916909	3917383	2	6.99	8.17	100	375	1	3917295|TAA	ZZEF1	uc002fxe.3|51;uc002fxg.1|3;NM_015113|51;ENST00000381638.2|51	283	65	22.97	166	11	6.63	415	73	17.59	327	35	10.7	3.47	1.64	4.59779e-05	0.0136856	9.61391e-06
chr2:232321509	-	232321476	232321711	3	9.21	5.45	201	35	4	232321585|TAA;232321600|TAA;232321636|TGA;232321708|TAA	NCL	uc002vru.3|10;NM_005381|10;ENST00000322723.4|10	2003	2	0.1	30557	4	0.01	1606	4	0.25	25034	0	0	7.63	77.89	0.0481334	1.32857e-05	9.76021e-06
chr1:150599786	-	150598285	150599942	1	5.84	2.37	155	1503	1	150599808|TGA	ENSA	uc001evc.3|2;uc001eve.3|2;uc001evf.3|2;uc001evh.3|2;NM_207046|2;NM_004436|2;NM_207047|2;NM_207044|2;ENST00000369014.5|2;ENST00000361532.5|2;ENST00000271690.8|2;ENST00000513281.1|2	8402	49	0.58	8462	15	0.18	8930	40	0.45	9982	30	0.3	3.29	1.49	1.11592e-05	0.0618251	1.04776e-05
chr20:32691243	-	32686440	32691267	1	5.69	8.38	23	4805	1	32691247|TGA	EIF2S2	uc002xaf.3|3;NM_001316364|3;NM_003908|3;ENST00000374980.2|3	9750	49	0.5	9974	21	0.21	7514	42	0.56	7615	20	0.26	2.39	2.13	0.000399296	0.00310894	1.81234e-05
chr16:74955692	-	74951907	74955844	2	10.47	8.83	151	3787	2	74955750|TAG;74955798|TGA	WDR59	uc002fdh.1|10;uc002fdi.3|10;uc021tli.1|9;NM_001324171|10;NM_030581|10;NM_001324172|10;ENST00000262144.6|10	1240	31	2.5	1188	10	0.84	1488	47	3.16	1394	19	1.36	2.97	2.32	0.00125385	0.00107108	1.95007e-05
chr18:20565048	+	20564954	20569183	2	5.34	7.64	94	4136	3	20564986|TAA;20565031|TAG;20565043|TAA	RBBP8	uc002ktw.3|8;uc002ktx.1|8;uc002kty.3|8;uc002ktz.3|8;uc002kua.3|8;NM_002894|8;NM_203291|8;NM_203292|8;ENST00000327155.5|8;ENST00000399722.2|8;ENST00000399725.2|8;ENST00000360790.5|8	2110	85	4.03	1753	39	2.22	1568	65	4.15	1476	31	2.1	1.81	1.97	0.00127782	0.00112175	2.07204e-05
chr2:99797168	-	99790480	99797293	2	9.6	6.03	124	6690	2	99797262|TGA;99797283|TGA	MITD1	uc002szs.1|1;NM_001320418|1;NM_001320419|1;NM_138798|1;ENST00000422537.2|1;ENST00000289359.2|1	651	34	5.22	608	16	2.63	657	31	4.72	708	9	1.27	1.98	3.71	0.0162944	0.000174897	3.92375e-05
chr5:70841110	+	70841047	70844508	1	7.3	7.08	63	3399	2	70841065|TAA;70841068|TAA	BDP1	uc003kbp.1|32;NM_018429|32;ENST00000358731.4|32;ENST00000380675.2|32;ENST00000525844.1|6	1037	21	2.03	776	2	0.26	751	20	2.66	649	5	0.77	7.86	3.46	0.000452294	0.00636986	3.96356e-05
chr2:128918273	+	128918166	128918711	1	7.13	5.88	107	439	4	128918184|TGA;128918229|TGA;128918235|TAG;128918238|TAA	UGGT1	uc002tps.3|24;uc010fme.1|22;uc002tpr.3|24;NM_020120|24;ENST00000375990.3|24;ENST00000259253.6|24	1132	79	6.98	784	23	2.93	934	55	5.89	693	25	3.61	2.38	1.63	0.000106075	0.0280399	4.08241e-05
chr21:38469207	+	38468944	38480691	3	9.66	7.92	263	11485	11	38468945|TAA;38468954|TAA;38468984|TAA;38469038|TGA;38469071|TAA;38469098|TAA;38469101|TAA;38469110|TGA;38469128|TGA;38469149|TAA;38469161|TAA	TTC3	uc002yvz.3|10;uc010gne.1|10;uc002ywa.3|10;uc002ywb.3|9;uc010gnf.3|8;NM_001320703|10;NM_003316|10;NM_001320704|10;NM_001330683|10;NM_001001894|10;ENST00000418766.1|10;ENST00000355666.1|10;ENST00000399017.2|10;ENST00000354749.2|9	704	18	2.56	692	1	0.14	571	19	3.33	526	9	1.71	17.69	1.94	4.91286e-05	0.0707269	4.71518e-05
chr13:113845180	-	113839875	113845185	3	9.3	5.02	4	5307	1	113845182|TGA	PCID2	uc001vtg.3|7;uc021rmr.2|7;uc021rmq.2|7;uc031qnm.1|7;uc021rms.2|7;uc021rmt.2|7;NM_001320655|7;NM_001258213|7;NM_001320660|7;NM_001127202|7;NM_001127203|7;NM_001320656|7;NM_001320657|7;NM_001320659|7;NM_018386|7;ENST00000337344.4|7;ENST00000375477.1|7;ENST00000375479.2|7;ENST00000375459.1|7;ENST00000246505.5|7;ENST00000375457.2|7	782	46	5.88	932	21	2.25	649	31	4.78	758	20	2.64	2.61	1.81	0.000158405	0.0275417	5.82096e-05
chr16:69960040	+	69959388	69963350	2	9.65	8.34	652	3311	9	69959396|TGA;69959573|TAA;69959597|TAG;69959627|TGA;69959633|TAA;69959681|TGA;69959720|TAA;69959933|TGA;69960035|TGA	WWP2	uc002exu.2|12;uc002exv.2|11;uc010vlm.2|8;uc010vln.2|2;NM_001270454|11;NM_007014|12;NM_001270453|8;ENST00000359154.2|11;ENST00000448661.1|11;ENST00000356003.2|10;ENST00000542271.1|8	129	7	5.43	141	0	0	218	10	4.59	234	0	0	8.74	11.8	0.00634519	0.000773733	6.49247e-05
chr16:70590544	+	70590238	70590788	1	7.68	5.35	306	245	9	70590280|TGA;70590295|TGA;70590334|TGA;70590349|TAG;70590433|TGA;70590460|TAA;70590502|TAA;70590508|TGA;70590526|TAG	SF3B3	uc002ezf.3|14;NM_012426|14;ENST00000302516.5|14	3828	30	0.78	3820	20	0.52	6414	48	0.75	6044	15	0.25	1.5	3.02	0.103545	5.20624e-05	7.07856e-05
chr6:35437919	+	35437307	35437955	2	8.73	0.74	612	37	10	35437390|TGA;35437393|TGA;35437402|TAG;35437432|TAG;35437441|TGA;35437453|TAG;35437486|TGA;35437831|TAG;35437897|TGA;35437912|TGA	RPL10A	uc003okp.1|4;uc003oks.1|2;NM_007104|4;ENST00000322203.6|4	27091	24	0.09	37000	9	0.02	28255	18	0.06	44903	12	0.03	3.64	2.38	0.000389898	0.0143895	7.34457e-05
chr8:101730203	-	101730117	101730314	1	10.22	5.94	110	88	2	101730252|TGA;101730264|TAG	PABPC1	uc003yjs.1|2;uc011lhd.1|3;uc003yjt.1|2;NM_002568|2;ENST00000318607.5|2;ENST00000519004.1|3;ENST00000518196.1|3	19967	16	0.08	20496	1	0	15710	6	0.04	16549	1	0.01	16.42	6.32	0.000112894	0.0544287	7.98805e-05
chr3:158289181	+	158289137	158310222	3	8.41	8.7	44	21042	2	158289138|TGA;158289177|TAA	MLF1	uc003fcb.3|1;NM_022443|1;ENST00000355893.5|1	727	231	31.77	773	212	27.43	762	254	33.33	895	198	22.12	1.16	1.51	0.0957176	7.29979e-05	8.9935e-05
chr15:91553013	-	91551195	91553030	2	7.66	7.8	16	1820	1	91553017|TGA	VPS33B	uc002bqp.1|6;uc002bqq.1|5;uc010uqu.1|5;NM_001289148|5;NM_001289149|5;NM_018668|6;ENST00000333371.3|6;ENST00000535843.1|5;ENST00000535906.1|5	362	134	37.02	352	76	21.59	311	116	37.3	281	71	25.27	1.71	1.48	0.000503301	0.0139536	9.03583e-05
chr1:31441142	-	31440158	31441200	2	9.13	5.41	57	986	1	31441145|TGA	PUM1	uc001bsf.1|5;uc001bsh.1|11;uc001bsi.1|11;uc001bsj.1|11;uc001bsk.1|11;uc010ogb.1|9;NM_014676|11;NM_001020658|11;ENST00000424085.2|7;ENST00000257075.5|11;ENST00000373747.3|11;ENST00000426105.2|11;ENST00000440538.2|11;ENST00000373741.4|11;ENST00000373742.2|9	498	22	4.42	483	2	0.41	1087	18	1.66	1145	16	1.4	10.67	1.19	2.98461e-05	0.375	0.000138788
chr16:22270149	+	22270017	22271782	2	8.93	8.83	132	1634	3	22270022|TGA;22270037|TAG;22270046|TGA	EEF2K	uc002dki.3|10;NM_013302|10;ENST00000263026.5|10	334	39	11.68	282	20	7.09	483	44	9.11	530	18	3.4	1.65	2.68	0.0519704	0.000262099	0.000166233
chr1:161013041	-	161012673	161013057	3	7.93	7.81	15	370	1	161013054|TGA	USF1	uc031pqv.1|2;uc001fxi.4|2;NM_001276373|2;NM_007122|2;ENST00000368020.1|2;ENST00000368021.3|2;ENST00000368019.1|1;ENST00000473969.2|2	1074	31	2.89	1081	18	1.67	1572	52	3.31	1579	22	1.39	1.73	2.37	0.0427065	0.000348952	0.000180529
chr1:26800309	+	26800224	26800575	1	8.56	7.07	85	267	1	26800239|TGA	HMGN2	uc001bmp.4|3;NM_005517|3;ENST00000361427.5|3	22978	57	0.25	18445	26	0.14	24583	63	0.26	22660	30	0.13	1.76	1.94	0.00973956	0.00155324	0.000183031
chr2:99949445	-	99944117	99949484	1	2.85	3.04	38	5330	1	99949449|TAA	TXNDC9	uc010yvp.1|3;uc002szz.3|2;uc002taa.1|2;NM_005783|2;ENST00000264255.3|2;ENST00000409434.1|2;ENST00000434323.1|2	1954	83	4.25	1985	53	2.67	1550	63	4.06	1649	37	2.24	1.59	1.81	0.00554044	0.00276786	0.000185331
chr16:15141273	-	15138265	15141298	3	8.68	3.81	24	3010	1	15141295|TGA	NTAN1	uc002ddd.4|4;uc010uzo.3|3;uc031qvf.1|2;NM_173474|4;NM_001270766|3;NM_001270767|2;ENST00000287706.3|4;ENST00000568320.1|2	520	21	4.04	710	9	1.27	557	28	5.03	706	16	2.27	3.19	2.22	0.0022649	0.00811177	0.000218717
chr11:120343897	+	120343837	120345268	1	6.65	8.55	60	1372	2	120343861|TAA;120343873|TAA	ARHGEF12	uc001pxl.2|31;uc009zat.3|30;uc010rzn.1|31;uc009zau.1|31;NM_001198665|30;NM_015313|31;NM_001301084|31;ENST00000397843.2|31;ENST00000356641.3|30;ENST00000532993.1|31	1655	17	1.03	1052	0	0	1079	8	0.74	857	2	0.23	11.45	3.18	0.000241424	0.108822	0.000303367
chr22:39067298	+	39067194	39069163	1	7.61	10.65	104	1866	1	39067260|TAA	CBY1	uc003awb.4|5;uc003awc.3|4;NM_001002880|5;NM_015373|4;ENST00000396811.2|5;ENST00000216029.3|4	828	23	2.78	809	10	1.24	821	19	2.31	939	5	0.53	2.25	4.35	0.0218174	0.00127361	0.000319296
chr1:146744292	+	146743943	146747016	2	9.88	8.92	349	2725	11	146743960|TGA;146743984|TAA;146743987|TAG;146744029|TAA;146744044|TGA;146744056|TGA;146744062|TAA;146744167|TAA;146744173|TAA;146744206|TGA;146744275|TGA	CHD1L	uc001epm.5|12;uc001epn.5|12;uc031pok.1|11;uc010ozp.3|7;uc001epo.5|6;uc009wji.4|6;NM_004284|12;NM_001256337|7;NM_024568|12;NM_001256338|6;NM_001256336|11;ENST00000369259.3|6;ENST00000369258.4|12;ENST00000361293.5|7	3285	80	2.44	2476	33	1.33	2609	63	2.41	2281	34	1.49	1.83	1.62	0.00196192	0.0146164	0.000328612
chr18:32823350	+	32823258	32825225	2	6.13	5.03	92	1876	1	32823323|TAA	ZNF397	uc010dmp.3|3;uc002kyj.3|3;NM_001135178|3;NM_032347|3;ENST00000330501.7|3;ENST00000261333.6|3	704	22	3.12	613	14	2.28	514	37	7.2	521	11	2.11	1.37	3.41	0.230598	0.000130345	0.000343026
chr3:155570895	-	155560409	155571011	2	6.13	11	115	10488	4	155570932|TAA;155570953|TGA;155570965|TGA;155570983|TAG	SLC33A1	uc003fan.4|1;uc003fao.2|1;NM_001190992|1;NM_004733|1;ENST00000392845.3|1;ENST00000359479.3|1	628	53	8.44	696	29	4.17	447	30	6.71	525	18	3.43	2.03	1.96	0.00173366	0.0182466	0.000359398
chrX:129498819	+	129498727	129499514	3	8.58	9.57	92	696	2	129498728|TAA;129498767|TGA	SLC25A14	uc004evp.1|7;uc004evq.1|7;uc004evr.1|8;NM_001282195|8;NM_001282196|8;NM_001282197|9;NM_001282198|7;ENST00000218197.5|7;ENST00000339231.3|8;ENST00000361980.5|7	336	16	4.76	546	12	2.2	422	21	4.98	592	8	1.35	2.17	3.68	0.0343651	0.000924268	0.000360735
chr18:21757929	-	21752448	21757976	3	6.51	7.52	46	5483	1	21757973|TGA	OSBPL1A	uc002kvd.3|7;uc010xbc.2|9;uc002kve.3|21;NM_080597|21;NM_001242508|9;NM_018030|7;ENST00000319481.3|21;ENST00000399443.3|7;ENST00000357041.4|9	2193	13	0.59	1729	1	0.06	1716	7	0.41	1564	0	0	10.25	7.29	0.00356932	0.0108112	0.000430749
chr1:33116001	-	33099674	33116029	3	3.27	5.61	27	16329	1	33116026|TAG	ZBTB8OS	NM_001308137|1;NM_001308135|1	51	30	58.82	60	14	23.33	37	14	37.84	45	3	6.67	2.52	5.68	0.00972545	0.00476748	0.000509048
chr14:20917059	-	20916971	20917122	3	9.63	6.07	62	90	1	20917119|TAA	OSGEP	uc001vxf.3|5;NM_017807|5;ENST00000206542.4|5;ENST00000554249.1|1	1473	85	5.77	1562	64	4.1	1578	101	6.4	1707	68	3.98	1.41	1.61	0.0257729	0.00186339	0.000525575
chr3:47613853	-	47610718	47614175	3	9.1	10.86	321	3137	3	47614031|TAA;47614079|TGA;47614172|TGA	CSPG5	uc003crn.3|2;uc003cro.4|3;uc003crp.4|3;uc021wxi.1|3;uc011bbb.2|3;NM_001206943|3;NM_006574|3;NM_001206942|3;NM_001206945|3;ENST00000456150.1|2;ENST00000264723.4|3;ENST00000383738.2|3	624	9	1.44	801	5	0.62	714	22	3.08	925	7	0.76	2.31	4.07	0.103007	0.000473715	0.000533237
chr9:95032158	-	95030583	95032166	3	8.05	4.95	7	1577	1	95032163|TGA	IARS	uc004ars.2|12;uc004art.2|13;uc004aru.4|13;uc010mqr.3|12;NM_002161|13;NM_013417|13;ENST00000375643.3|13;ENST00000443024.2|13;ENST00000447699.2|12	7322	56	0.76	7219	29	0.4	6743	43	0.64	6538	24	0.37	1.9	1.74	0.00283383	0.0188559	0.000579071
chr14:21969848	-	21969272	21969869	3	1.07	4.3	20	578	1	21969851|TGA	METTL3	uc001wbb.3|2;uc001wbc.3|4;NM_019852|4;ENST00000298717.4|4	2034	63	3.1	1970	42	2.13	1880	73	3.88	2116	46	2.17	1.45	1.79	0.0386076	0.00140103	0.00058552
chr12:105464176	-	105462663	105464347	3	6.29	9.25	170	1515	2	105464200|TGA;105464344|TGA	ALDH1L2	uc001tlc.3|3;NM_001034173|3;ENST00000258494.9|3;ENST00000552270.1|3;ENST00000424857.2|3	405	13	3.21	530	8	1.51	286	16	5.59	379	4	1.06	2.13	5.3	0.0705214	0.0010072	0.000749529
chr10:29698613	+	29698588	29704285	3	8.51	10.07	25	5673	1	29698589|TGA	PTCHD3P1	uc001iuq.2|1	76	131	172.37	77	105	136.36	79	173	218.99	131	157	119.85	1.26	1.83	0.153225	0.000512014	0.000820072
chr3:193372842	+	193372817	193374868	1	4.36	8.91	25	2027	2	193372826|TAA;193372835|TAA	OPA1	uc003ftg.3|22;uc003fth.3|21;uc003fti.3|21;uc003ftj.3|21;uc003ftk.3|20;uc003ftl.3|20;uc003ftm.3|20;uc003ftn.3|19;NM_015560|20;NM_130831|19;NM_130832|20;NM_130833|20;NM_130834|21;NM_130835|21;NM_130836|21;NM_130837|22;ENST00000361150.2|20;ENST00000361510.2|22;ENST00000361715.2|21;ENST00000361828.2|21;ENST00000361908.3|21;ENST00000392438.3|20	1969	133	6.75	1663	67	4.03	1512	91	6.02	1279	67	5.24	1.68	1.15	0.000387262	0.224627	0.000900315
chr7:142991970	+	142991867	142997015	1	8.16	1.99	103	5046	1	142991894|TAA	CASP2	uc003wco.3|6;uc011kta.2|6;uc003wcq.3|6;NM_032982|6;NM_001224|6;ENST00000310447.5|6	1284	14	1.09	1030	3	0.29	1458	16	1.1	1313	3	0.23	3.74	4.8	0.0207403	0.00447307	0.000954202
chr20:43629228	+	43629162	43629807	1	7.68	10.77	66	580	1	43629213|TGA	STK4	uc002xnb.3|8;uc010ggx.3|8;uc010ggy.3|7;NM_006282|8;ENST00000372806.3|8;ENST00000396731.4|8;ENST00000372801.1|8;ENST00000499879.2|7	775	22	2.84	710	9	1.27	863	19	2.2	858	5	0.58	2.24	3.78	0.027939	0.00366848	0.00104397
chr18:67759788	-	67759457	67759911	1	7.43	7.74	122	333	3	67759831|TAA;67759870|TGA;67759882|TGA	RTTN	uc002lkp.2|29;uc010xfb.1|28;NM_001318520|28;NM_173630|29;ENST00000255674.6|29;ENST00000437017.1|29	266	28	10.53	179	7	3.91	235	12	5.11	175	1	0.57	2.69	8.94	0.0121159	0.00860694	0.00106037
chr1:23385728	+	23385661	23395031	1	8.56	6.63	67	9304	2	23385706|TGA;23385718|TAG	KDM1A	uc001bgi.2|8;NM_015013|8;ENST00000356634.3|8	5503	11	0.2	4437	1	0.02	4325	7	0.16	3811	0	0	8.87	7.05	0.00888855	0.0120321	0.00108479
chr7:154759991	-	154759621	154760112	2	0.9	6.96	120	372	5	154760030|TGA;154760051|TGA;154760060|TAA;154760105|TAA;154760108|TAG	PAXIP1	uc022aqf.1|7;uc022aqg.1|7;uc022aqh.1|8;uc022aqi.1|5;uc003wlr.1|3;NM_007349|7;ENST00000404141.1|7;ENST00000397192.1|7	429	20	4.66	367	4	1.09	512	29	5.66	597	19	3.18	4.28	1.78	0.00296469	0.0367967	0.00110436
chr20:44037677	+	44037579	44038571	2	6.73	7.66	98	895	1	44037638|TGA	DBNDD2;SYS1-DBNDD2	uc002xnx.3|5;uc021wei.1|3;uc002xnz.3|3;uc021wej.1|3;uc002xob.3|3;uc002xoc.3|3;uc002xof.3|2;NM_001197139|3;NM_001048221|3;NM_001197140|3;NM_018478|3;NM_001048223|3;NM_001048225|2;ENST00000372723.3|3;ENST00000357275.2|3;ENST00000372720.3|3;ENST00000360981.4|3;ENST00000372712.2|3;ENST00000372710.3|2	304	18	5.92	397	18	4.53	625	56	8.96	978	43	4.4	1.31	2.04	0.269728	0.000447797	0.00121043
chr4:3175059	+	3174859	3176447	3	3.2	8.28	200	1389	6	3174860|TAA;3174932|TAA;3174962|TAA;3174965|TAG;3174989|TAG;3175022|TAA	HTT	uc021xkv.1|31;NM_002111|31;ENST00000355072.5|31	463	24	5.18	344	5	1.45	595	20	3.36	604	9	1.49	3.57	2.26	0.00417658	0.0297942	0.00124335
chr16:55562522	+	55562507	55563746	2	9.07	10.19	15	1225	1	55562518|TAA	LPCAT2	uc002eie.4|3;NM_017839|3;ENST00000262134.5|3	428	5	1.17	489	1	0.2	353	9	2.55	372	0	0	5.71	10.54	0.0823395	0.00164045	0.00133854
chr16:47697885	+	47697646	47699852	3	1.94	7.14	239	1968	4	47697704|TAA;47697743|TAA;47697797|TAG;47697851|TAG	PHKB	uc002eeu.4|25;NM_001031835|25;ENST00000566044.1|25;ENST00000299167.8|24;ENST00000566275.2|3	778	5	0.64	689	0	0	616	8	1.3	623	0	0	5.31	9.1	0.0423317	0.00384371	0.00158212
chr12:100599536	+	100599523	100601440	1	8.88	5.66	13	1905	1	100599532|TAG	ACTR6	uc010svh.3|3;uc001thb.2|3;uc001the.2|3;NM_022496|3;ENST00000553038.1|3;ENST00000188312.2|3;ENST00000546902.1|3;ENST00000547458.1|3;ENST00000552376.1|3;ENST00000551617.1|3	1115	67	6.01	1085	47	4.33	942	58	6.16	787	25	3.18	1.39	1.94	0.0557636	0.00367974	0.00194763
chr1:36926083	-	36923583	36926292	2	-0.09	10.24	208	2502	1	36926246|TAG	MRPS15	uc001cas.2|5;NM_031280|5;ENST00000373116.5|5	7087	6	0.08	6457	0	0	6176	9	0.15	6196	1	0.02	6.38	9.03	0.0205545	0.0106326	0.00206058
chr10:27793378	+	27793367	27798803	3	10.07	6.79	11	5426	1	27793368|TGA	RAB18	uc001itw.4|1;uc001itv.4|1;uc031ptn.1|1;uc010qdq.3|1;uc010qdr.3|1;NM_001256410|1;NM_001256411|1;NM_001256412|1;NM_001256415|1;NM_021252|1;ENST00000356940.6|1;ENST00000535776.1|1;ENST00000375802.3|1	560	6	1.07	478	0	0	687	7	1.02	663	0	0	5.98	7.72	0.0250842	0.00901584	0.00212456
chr12:48533288	+	48533133	48533631	3	9.35	5.88	155	344	4	48533134|TGA;48533242|TGA;48533278|TAG;48533284|TGA	PFKM	uc001rrb.2|14;uc001rra.2|15;uc001rrc.3|12;uc001rrd.3|11;uc001rre.2|12;uc021qxj.1|11;uc001rrg.2|10;NM_000289|12;NM_001166687|12;NM_001166686|14;NM_001166688|11;ENST00000340802.6|14;ENST00000359794.5|12;ENST00000395233.2|11;ENST00000551804.1|11;ENST00000547587.1|11;ENST00000312352.7|12	733	25	3.41	744	12	1.61	1180	19	1.61	1253	7	0.56	2.11	2.88	0.0226205	0.0101157	0.00214694
chr1:32503721	+	32503638	32504152	1	3.54	2.16	83	432	2	32503674|TAG;32503695|TGA	KHDRBS1	uc001bub.4|6;uc001bua.2|5;NM_001271878|5;NM_006559|6;ENST00000327300.7|6;ENST00000492989.1|5	5336	44	0.82	4616	19	0.41	5503	27	0.49	6586	18	0.27	2	1.8	0.00655144	0.0363879	0.00222697
chrX:23724734	-	23723976	23724744	3	6.6	7.23	9	760	1	23724741|TAA	ACOT9	uc004dan.3|1;uc004dao.3|11;uc004dap.3|10;uc004dar.3|9;NM_001037171|11;NM_001033583|10;NM_001330259|9;ENST00000379303.5|11;ENST00000336430.7|10;ENST00000379295.1|12	648	15	2.31	663	4	0.6	536	17	3.17	611	8	1.31	3.84	2.42	0.00887365	0.0279761	0.00230899
chr17:38445907	+	38445851	38447309	2	3.32	8.85	56	1403	1	38445880|TAG	CDC6	uc002huj.1|2;NM_001254|2;ENST00000209728.4|2	3572	44	1.23	3692	33	0.89	3675	37	1.01	3894	17	0.44	1.38	2.31	0.10076	0.00247718	0.00232019
chr19:49518448	+	49518408	49518828	1	7.09	7.39	40	381	1	49518423|TAG	RUVBL2	uc002plr.1|13;uc010emn.1|13;NM_001321190|13;NM_001321191|13;NM_006666|13;ENST00000595090.1|13;ENST00000413176.2|13	668	6	0.9	659	0	0	1579	9	0.57	2373	3	0.13	6.91	4.51	0.0165265	0.0153097	0.0023485
chr8:95853824	+	95853820	95854574	3	9.65	8.07	4	751	1	95853821|TAA	INTS8	uc003yha.2|9;uc003yhb.4|9;uc010mba.3|5;NM_017864|9;ENST00000523731.1|9;ENST00000447247.1|9;ENST00000343161.4|9	2123	24	1.13	1769	6	0.34	1678	21	1.25	1367	9	0.66	3.33	1.9	0.00356527	0.0721754	0.00238416
chr18:21119649	-	21119435	21119774	3	-0.68	5.87	124	216	2	21119702|TGA;21119774|TAG	NPC1	uc010xaz.2|11;uc002kum.4|18;NM_000271|18;ENST00000269228.5|18;ENST00000412552.2|11	240	9	3.75	284	2	0.7	460	11	2.39	532	3	0.56	5.32	4.24	0.0181648	0.0156488	0.00260539
chr17:18193812	-	18188835	18193870	2	5.07	8.68	57	4979	1	18193836|TGA	TOP3A	uc010vxr.1|4;uc002gsx.1|13;uc010vxs.1|12;NM_001320759|12;NM_004618|13;ENST00000321105.5|13;ENST00000540524.1|4;ENST00000542570.1|12	45	11	24.44	51	3	5.88	181	19	10.5	304	13	4.28	4.16	2.45	0.0250406	0.0117695	0.00269062
chr11:5626028	+	5625860	5626566	1	2.76	8.39	168	539	2	5625953|TGA;5625965|TAG	TRIM6;TRIM6-TRIM34	uc009yeo.2|4;uc001mbc.2|3;uc001mbd.3|3;uc001mbf.3|3;NM_001003819|3;NM_058166|3;NM_001003818|3;ENST00000278302.5|3;ENST00000380107.1|4;ENST00000380097.3|3;ENST00000354852.5|3	167	11	6.59	174	2	1.15	172	16	9.3	195	7	3.59	5.73	2.59	0.0106305	0.0281724	0.00272936
chr18:29450318	-	29447440	29450334	1	8.78	7.64	15	2880	1	29450323|TAA	TRAPPC8	uc002kxb.4|16;uc002kxc.4|16;NM_014939|16;ENST00000283351.4|16;ENST00000580104.1|17;ENST00000582539.1|16	2493	87	3.49	1737	44	2.53	1840	74	4.02	1407	33	2.35	1.38	1.71	0.0510601	0.00616918	0.00285481
chr12:31632007	-	31613316	31632522	2	10.29	9.6	514	18693	12	31632017|TGA;31632065|TGA;31632104|TGA;31632134|TAA;31632137|TAG;31632233|TAA;31632257|TAG;31632266|TAA;31632332|TGA;31632347|TGA;31632371|TGA;31632440|TAG	DENND5B	uc001rkh.1|5;uc001rki.1|3;uc001rkj.3|4;uc001rkk.1|2;NM_001308339|5;NM_144973|3;ENST00000306833.6|4;ENST00000389082.5|3;ENST00000536562.1|5;ENST00000354285.4|4;ENST00000546299.1|2	311	18	5.79	298	9	3.02	249	12	4.82	278	2	0.72	1.92	6.7	0.0813414	0.00405606	0.00297482
chr11:62340318	-	62340215	62341302	1	9.65	9.25	983	105	12	62340370|TGA;62340400|TAG;62340571|TGA;62340604|TAG;62340619|TGA;62340676|TAG;62340691|TAG;62340724|TAA;62340823|TAG;62340826|TAA;62340910|TAA;62340997|TGA	EEF1G	uc001ntm.1|1;NM_001404|1;ENST00000329251.4|1	4361	48	1.1	5421	28	0.52	18946	46	0.24	28391	64	0.23	2.13	1.08	0.000894502	0.385137	0.00309139
chr2:86389073	-	86386795	86389098	3	3.86	3.86	24	2280	1	86389095|TAA	IMMT	uc002sqy.4|3;uc002sqz.4|8;uc002srb.4|8;uc002sra.4|8;uc010ytd.2|8;uc010yte.2|7;uc002src.1|4;uc002sre.3|8;uc010fgs.1|8;uc010ytf.1|6;NM_001100169|8;NM_001100170|8;NM_006839|8;ENST00000254636.5|8;ENST00000449247.2|8;ENST00000410111.3|8;ENST00000442664.2|8;ENST00000409051.2|7	3248	62	1.91	3128	41	1.31	2870	54	1.88	2773	30	1.08	1.46	1.74	0.0384695	0.00945637	0.00324456
chr2:55872142	-	55871856	55872483	2	6.84	9.48	340	288	9	55871855|TGA;55872149|TGA;55872152|TAG;55872188|TGA;55872296|TAG;55872356|TGA;55872431|TAA;55872461|TGA;55872464|TAG	PNPT1	uc002rzf.3|22;NM_033109|22;ENST00000447944.2|22;ENST00000415374.1|22	3065	7	0.23	2412	0	0	2305	6	0.26	2018	0	0	6.3	6.13	0.0172568	0.0230759	0.00351565
chr22:50857419	+	50857409	50857777	3	7.82	4.81	10	359	1	50857410|TGA	PPP6R2	uc003blc.3|7;uc003bky.2|7;uc003bkz.2|7;uc003blb.2|8;NM_001242900|7;NM_001242898|7;NM_014678|7;ENST00000359139.3|7;ENST00000395744.3|7;ENST00000216061.5|8	190	10	5.26	164	3	1.83	563	42	7.46	819	32	3.91	2.88	1.91	0.0831545	0.00489159	0.00358244
chr2:54150172	-	54149722	54150185	2	8.82	4.32	12	452	1	54150175|TAA	PSME4	uc010yop.1|15;uc002rxp.2|16;uc010fbu.1|15;uc021vho.1|15;NM_014614|16;ENST00000404125.1|16	981	12	1.22	890	4	0.45	798	7	0.88	829	0	0	2.72	8.31	0.0585996	0.00695081	0.00358678
chr1:19566187	-	19565797	19566311	1	8.63	9.09	123	392	4	19566198|TGA;19566201|TGA;19566213|TAG;19566285|TAG	EMC1	uc001bbp.4|8;uc001bbo.4|8;uc001bbq.4|8;uc001bbr.4|7;NM_001271427|8;NM_001271428|8;NM_001271429|7;NM_015047|8;ENST00000477853.1|8;ENST00000375199.3|8;ENST00000375208.3|7	311	26	8.36	239	7	2.93	379	41	10.82	418	29	6.94	2.85	1.56	0.00820997	0.0500083	0.00361215
chr15:45708008	+	45707978	45709466	2	5.83	7.63	30	1459	1	45708001|TGA	SPATA5L1	uc001zve.3|5;NM_024063|5;ENST00000305560.6|5	561	155	27.63	540	123	22.78	443	122	27.54	447	81	18.12	1.21	1.52	0.0860797	0.00486326	0.00367494
chr1:70877340	+	70877267	70881638	1	9.1	8.31	73	4299	3	70877306|TAA;70877324|TGA;70877330|TGA	CTH	uc001dfd.3|1;uc010oqq.2|1;uc001dfe.3|1;NM_001190463|1;NM_001902|1;NM_153742|1;ENST00000411986.2|1;ENST00000370938.3|1;ENST00000346806.2|1	130	32	24.62	177	29	16.38	177	53	29.94	324	54	16.67	1.5	1.8	0.0950302	0.00445822	0.00371409
chr2:198361687	-	198360101	198361863	2	8.24	6.86	175	1588	4	198361709|TAG;198361766|TAA;198361775|TGA;198361814|TAA	HSPD1	uc002uui.3|3;uc002uuk.3|3;NM_002156|3;NM_199440|3;ENST00000388968.3|3;ENST00000345042.2|3;ENST00000452200.1|3	38972	8	0.02	38647	0	0	30371	3	0.01	32642	0	0	8.92	4.3	0.00404089	0.111978	0.00393699
chr12:100594839	+	100594698	100598717	3	9.9	3.82	141	3879	4	100594699|TAA;100594738|TAG;100594777|TGA;100594804|TGA	ACTR6	uc010svh.3|1;uc001thb.2|1;NM_022496|1;ENST00000553038.1|1;ENST00000188312.2|1;ENST00000547458.1|1;ENST00000548180.1|1;ENST00000552064.1|1;ENST00000552376.1|1	1511	40	2.65	1299	29	2.23	1216	49	4.03	1138	21	1.85	1.19	2.18	0.285532	0.00161429	0.00400193
chr14:75602364	-	75601710	75602462	2	9.2	8.23	97	656	1	75602422|TAA	TMED10	uc010tuz.1|3;uc001xrm.1|4;NM_006827|4;ENST00000303575.4|4	4707	22	0.47	4499	6	0.13	4298	8	0.19	4492	4	0.09	3.5	2.09	0.00272629	0.17349	0.00409437
chr15:35233028	-	35231015	35233099	3	6.05	4.29	70	2015	2	35233033|TGA;35233039|TGA	AQR	uc001ziv.3|8;NM_014691|8;ENST00000156471.5|8;ENST00000543879.2|8	1104	20	1.81	782	5	0.64	755	20	2.65	600	6	1	2.83	2.65	0.0216899	0.0226473	0.00423362
chr21:47614104	-	47611874	47614404	3	3.73	6.32	299	2232	6	47614155|TAG;47614170|TGA;47614176|TAG;47614314|TAG;47614320|TGA;47614380|TGA	LSS	uc002zij.3|20;uc002zil.2|20;uc011afv.1|20;uc002zik.2|19;NM_001145437|19;NM_002340|20;NM_001145436|20;NM_001001438|20;ENST00000356396.4|20;ENST00000397728.3|20;ENST00000457828.2|19;ENST00000522411.1|20	90	3	3.33	154	0	0	345	6	1.74	635	1	0.16	6.81	11.04	0.0523015	0.00962046	0.00432449
chr1:33282413	-	33276659	33282788	1	7.2	10.08	374	5756	5	33282453|TGA;33282513|TAA;33282726|TGA;33282732|TGA;33282750|TAG	YARS	uc001bvy.1|1;NM_003680|1;ENST00000373477.4|1	4270	15	0.35	4391	8	0.18	4179	27	0.65	4864	13	0.27	1.93	2.42	0.0936656	0.00549767	0.00441381
chr16:23505223	-	23504780	23505623	1	11.45	1.23	399	445	2	23505231|TAG;23505597|TAA	GGA2	uc002dlq.3|3;NM_015044|3;ENST00000309859.4|3;ENST00000567468.1|3	1343	21	1.56	1309	9	0.69	1572	20	1.27	1550	8	0.52	2.27	2.47	0.0260035	0.0200602	0.00446443
chr2:240960502	-	240958057	240960613	2	4.95	10.03	110	2447	2	240960546|TAA;240960591|TAG	NDUFA10	uc002vyn.3|3;uc010fzc.2|3;uc002vyo.2|3;uc002vyp.3|3;NM_001322020|3;NM_004544|3;NM_001322019|3;ENST00000252711.2|3;ENST00000404554.1|3;ENST00000307300.4|3;ENST00000407129.3|3	1678	40	2.38	1577	17	1.08	2808	36	1.28	2546	24	0.94	2.21	1.36	0.00356803	0.150248	0.00457349
chr15:41826840	-	41823401	41826911	2	5.53	7.94	70	3441	1	41826886|TGA	RPAP1	uc001zod.3|6;NM_015540|6;ENST00000561603.1|6;ENST00000304330.4|6;ENST00000562303.1|6	156	5	3.21	168	3	1.79	411	15	3.65	467	3	0.64	1.79	5.68	0.328901	0.0018363	0.00508053
chrX:112025575	-	112024347	112025767	3	8.59	9.46	191	1230	5	112025626|TGA;112025683|TGA;112025692|TAG;112025722|TAG;112025764|TAA	AMOT	uc004epr.3|8;uc004eps.3|9;NM_001113490|8;NM_133265|9;ENST00000304758.1|9;ENST00000371959.3|8;ENST00000371962.1|8;ENST00000524145.1|9;ENST00000371958.1|8	7484	16	0.21	6713	10	0.15	7836	11	0.14	8108	1	0.01	1.44	11.38	0.241779	0.00267416	0.00539478
chr20:3575382	+	3575220	3577023	3	7.39	8.94	162	1642	5	3575221|TGA;3575275|TGA;3575287|TGA;3575344|TGA;3575353|TGA	ATRN	uc002wil.2|20;uc021vzz.1|20;uc002wim.2|20;NM_001207047|20;NM_139322|20;NM_001323332|20;NM_139321|20;ENST00000262919.5|20;ENST00000446916.2|20	326	12	3.68	259	2	0.77	457	9	1.97	462	2	0.43	4.77	4.55	0.0207579	0.0324519	0.00559306
chrX:76889838	-	76889201	76890084	1	10.77	8.73	245	639	6	76889884|TGA;76889908|TAA;76889935|TAG;76889977|TGA;76889998|TAG;76890037|TAA	ATRX	uc004ecp.4|17;uc004ecq.4|16;uc004eco.4|18;NM_000489|17;NM_138270|16;ENST00000373344.5|17;ENST00000395603.3|16	601	8	1.33	559	0	0	453	6	1.32	475	2	0.42	8.37	3.15	0.00534293	0.131234	0.00579362
chr12:32875572	+	32875568	32883947	3	8.56	5.17	4	8376	1	32875569|TAA	DNM1L	uc001rld.2|9;uc001rle.2|9;uc001rlf.2|9;uc010skh.1|10;uc001rlg.2|10;uc001rlh.2|9;uc010ski.1|6;NM_012063|9;NM_001278466|6;NM_001278465|10;NM_005690|9;NM_001278464|10;NM_001278463|9;NM_012062|9;NM_001330380|10;ENST00000452533.2|9;ENST00000553257.1|10;ENST00000549701.1|9;ENST00000358214.5|10;ENST00000266481.6|9;ENST00000547312.1|9;ENST00000414834.2|6;ENST00000381000.4|10	3039	21	0.69	2526	4	0.16	2286	18	0.79	2049	13	0.63	4.36	1.24	0.0020943	0.341577	0.00589654
chr2:201778549	-	201778137	201778653	2	0.48	8.82	103	414	2	201778622|TAA;201778637|TGA	ORC2	uc002uwr.3|16;NM_006190|16;ENST00000234296.2|16	1239	9	0.73	1492	6	0.4	893	9	1.01	1140	1	0.09	1.81	11.49	0.19065	0.00377033	0.00592151
chr22:36915219	-	36914958	36915451	1	6.3	0.46	231	263	7	36915242|TAG;36915257|TAG;36915287|TGA;36915323|TAG;36915341|TAA;36915359|TAA;36915416|TAG	EIF3D	uc011amr.2|2;uc003apr.3|8;uc011ams.2|8;uc011amt.2|7;NM_003753|8;ENST00000216190.8|8;ENST00000541106.1|7;ENST00000405442.1|8	3211	3	0.09	4085	0	0	7113	6	0.08	8641	0	0	5.09	8.5	0.0853337	0.00848545	0.00595972
chr11:72551867	-	72549920	72551921	1	7.52	6.6	53	1949	2	72551871|TGA;72551910|TGA	FCHSD2	uc009ytl.3|19;uc010rrg.2|19;uc001oth.4|18;NM_014824|19;ENST00000311172.7|18;ENST00000409314.1|20;ENST00000409418.4|19;ENST00000409263.1|4;ENST00000458644.2|19	437	27	6.18	344	8	2.33	514	22	4.28	421	10	2.38	2.66	1.8	0.00912483	0.0854662	0.00636088
chr5:34757720	+	34757704	34796043	3	5.72	0.72	16	38324	1	34757705|TAA	RAI14	uc003jir.3|3;uc010iur.3|3;uc011coj.2|3;uc003jis.3|5;uc003jit.3|4;uc011cok.2|2;NM_001145522|3;NM_015577|3;NM_001145520|3;NM_001145521|4;NM_001145525|5;NM_001145523|2;ENST00000265109.3|3;ENST00000512629.1|3;ENST00000428746.2|3;ENST00000503673.1|4;ENST00000504052.1|3;ENST00000512305.1|3;ENST00000515799.1|5;ENST00000512625.1|3;ENST00000506376.1|2;ENST00000397449.1|2	327	18	5.5	342	9	2.63	726	45	6.2	881	32	3.63	2.09	1.71	0.0523274	0.0153125	0.00651373
chr2:202606292	-	202603459	202606396	3	1.6	8.49	103	2835	2	202606300|TGA;202606309|TAG	ALS2	uc002uyo.3|11;uc002uyp.4|11;NM_020919|11;ENST00000264276.6|11;ENST00000457679.2|2	222	37	16.67	276	31	11.23	251	39	15.54	216	16	7.41	1.48	2.1	0.0814177	0.0104373	0.00685817
chr3:49136761	-	49136687	49136776	1	4.4	5.26	14	76	1	49136771|TAG	QARS	uc011bcd.2|16;uc003cvy.4|17;uc011bce.3|17;uc003cvx.4|17;NM_001272073|17;NM_005051|17;ENST00000453392.1|2;ENST00000306125.6|17;ENST00000414533.1|17	632	15	2.37	683	5	0.73	1745	23	1.32	2522	20	0.79	3.24	1.66	0.0141656	0.0659295	0.00744913
chr1:38058698	-	38058408	38059362	3	9.6	7.44	663	292	19	38058717|TAA;38058762|TAA;38058807|TAG;38058816|TAA;38058843|TGA;38058852|TAA;38058876|TAG;38058942|TAG;38059011|TAA;38059092|TAA;38059113|TGA;38059137|TAG;38059161|TGA;38059164|TAG;38059179|TAG;38059191|TAA;38059215|TAG;38059308|TAG;38059359|TGA	GNL2	uc001cbk.3|2;uc009vve.2|2;NM_001323623|2;NM_013285|2;ENST00000373062.3|2	1105	8	0.72	1053	2	0.19	1178	5	0.42	1549	0	0	3.81	7.89	0.0642997	0.0151508	0.00772914
chr10:121336306	-	121336263	121336591	1	8.55	0.06	284	45	6	121336361|TAA;121336394|TAG;121336400|TAA;121336445|TAA;121336478|TGA;121336538|TAA	TIAL1	uc001leh.1|10;uc001lei.1|10;uc001lej.1|10;uc001lek.1|11;NM_003252|10;NM_001323964|11;NM_001323969|11;NM_001323970|11;NM_001323968|11;NM_001323967|11;NM_001323965|11;NM_001033925|10;ENST00000369093.2|10;ENST00000369092.4|11;ENST00000436547.2|10	3491	16	0.46	2933	9	0.31	2902	14	0.48	2524	2	0.08	1.49	6.09	0.222828	0.00479533	0.00837887
chr20:35857176	+	35857148	35858375	1	7.64	9.22	28	1200	1	35857157|TGA	RPN2	uc002xgq.3|11;uc002xgp.3|12;NM_001135771|11;NM_001324299|12;NM_001324301|13;NM_001324302|12;NM_001324303|12;NM_001324304|12;NM_001324305|13;NM_001324306|10;NM_002951|12;ENST00000237530.6|12;ENST00000373622.5|11;ENST00000437329.1|1	7888	40	0.51	6664	17	0.26	8066	40	0.5	7416	26	0.35	1.99	1.41	0.01034	0.104019	0.00842685
chr16:14972780	+	14972692	14973871	1	6.15	5.13	88	1092	1	14972773|TGA	NOMO1	uc002dcv.3|23;NM_014287|23;ENST00000287667.7|23	1402	9	0.64	1266	1	0.08	2026	9	0.44	2073	3	0.14	8.13	3.07	0.0163003	0.0680103	0.00865218
chr11:100831767	+	100831721	100832414	2	7.4	5.91	46	648	1	100831747|TAA	ARHGAP42	uc001pge.2|14;uc001pgc.2|2;NM_152432|14;ENST00000524892.2|13;ENST00000298815.8|14	205	10	4.88	138	0	0	141	3	2.13	107	0	0	7.42	3.04	0.00646006	0.187143	0.00933071
chr7:24892066	-	24882033	24892122	1	10.27	4.88	55	10035	1	24892090|TGA	OSBPL3	uc003sxg.3|11;uc003sxi.3|10;uc003sxj.1|4;uc003sxk.1|3;NM_145322|9;NM_145321|10;ENST00000353930.1|11;ENST00000431825.2|10;ENST00000409759.1|10;ENST00000409555.1|9;ENST00000396429.1|10;ENST00000409069.1|9	152	9	5.92	144	0	0	127	2	1.57	154	1	0.65	9.48	2.43	0.00285505	0.431288	0.00948095
chr21:34900749	-	34900642	34900824	1	4.82	3.7	74	109	1	34900774|TAA	GART	uc002yrx.3|9;uc002yrz.3|9;uc002yry.3|9;uc002ysa.2|9;NM_000819|9;NM_001136005|9;NM_001136006|9;NM_175085|9;ENST00000381815.4|9;ENST00000381831.3|9;ENST00000381839.3|9;ENST00000361093.5|9	7791	11	0.14	7427	1	0.01	6681	3	0.04	6696	1	0.01	10.49	3.01	0.00404698	0.311744	0.00968338
chr5:145522417	-	145519825	145522434	3	6.38	3.08	16	2594	2	145522419|TAG;145522431|TGA	LARS	uc003lnx.1|20;uc011dbq.1|19;uc011dbr.1|19;uc011dbs.1|19;NM_001317965|19;NM_001317964|19;NM_016460|19;NM_020117|20;ENST00000394434.2|20;ENST00000545646.1|19;ENST00000274562.9|19;ENST00000510191.1|19	3563	33	0.93	3093	22	0.71	2843	38	1.34	2561	16	0.62	1.3	2.14	0.205864	0.00624711	0.00984625
chr6:133596035	+	133595952	133703529	1	9.14	9.82	83	107495	3	133595976|TGA;133595991|TAA;133596000|TGA	EYA4	uc011ecq.2|3;uc011ecr.2|2;uc003qec.4|2;uc003qed.4|2;uc003qee.4|2;uc011ecs.2|2;NM_004100|2;NM_172103|2;NM_172105|2;NM_001301012|2;NM_001301013|2;ENST00000452339.2|3;ENST00000430974.2|2;ENST00000367895.5|2;ENST00000355167.3|2;ENST00000355286.6|2;ENST00000531901.1|2;ENST00000525849.1|2;ENST00000431403.2|1	538	18	3.35	515	10	1.94	463	12	2.59	513	3	0.58	1.72	4.43	0.11721	0.011223	0.0100416
chr1:114505305	+	114505061	114506008	1	8.59	8.82	244	704	3	114505106|TGA;114505127|TAG;114505184|TAA	HIPK1	uc001eel.3|9;uc001eem.3|9;uc001een.3|9;uc001eeo.3|8;uc001eep.3|7;NM_152696|9;NM_198268|9;NM_198269|8;NM_181358|7;ENST00000426820.2|9;ENST00000369559.4|9;ENST00000369558.1|9;ENST00000369561.4|9;ENST00000340480.4|8;ENST00000369553.1|7;ENST00000406344.1|6	283	8	2.83	463	1	0.22	298	4	1.34	547	6	1.1	13.09	1.22	0.00273838	0.495185	0.01031
chr1:161010314	-	161010121	161010365	1	3.35	3.14	50	195	2	161010120|TGA;161010345|TAG	USF1	uc031pqv.1|9;uc001fxi.4|9;uc001fxj.4|9;NM_001276373|9;NM_007122|9;NM_207005|9;ENST00000368020.1|9;ENST00000368021.3|9;ENST00000435396.1|9;ENST00000368019.1|8	692	14	2.02	632	4	0.63	779	16	2.05	754	7	0.93	3.2	2.21	0.0254584	0.0563734	0.0108305
chr11:77835033	-	77832221	77835066	3	8.82	7.76	32	2814	1	77835063|TAA	ALG8	uc001oyz.1|3;uc001oza.1|3;NM_001007027|3;NM_024079|3;ENST00000299626.5|3;ENST00000376156.3|3;ENST00000532050.1|3	2863	10	0.35	2308	2	0.09	2283	8	0.35	1967	1	0.05	4.03	6.89	0.0446838	0.0327879	0.011026
chr1:52250259	+	52250255	52251479	3	1.17	5.39	4	1221	1	52250256|TAG	OSBPL9	uc001css.4|22;uc001cst.4|20;uc009vza.3|19;uc001csu.3|20;uc001csv.3|19;uc001csw.3|19;uc001cta.3|16;uc001csy.3|16;uc001csz.3|15;uc001ctb.3|11;NM_148909|20;NM_148904|16;NM_148908|19;NM_024586|20;NM_148906|19;NM_148907|16;NM_148905|15;NM_001330580|17;ENST00000371714.1|22;ENST00000337809.4|19;ENST00000371710.3|20;ENST00000435686.2|19;ENST00000447887.1|20;ENST00000428468.1|20;ENST00000453295.1|19;ENST0…	2196	12	0.55	1683	5	0.3	1643	11	0.67	1341	1	0.07	1.84	8.98	0.180865	0.00850396	0.0115005
chr14:89127943	-	89124733	89127997	1	6.93	8.99	53	3212	3	89127968|TGA;89127971|TAA;89127980|TAA	EML5	uc001xxf.3|4;uc021ryf.1|25;uc021ryg.1|25;uc001xxh.1|18;NM_183387|25;ENST00000554922.1|25;ENST00000352093.5|25;ENST00000380664.5|25	275	22	8	198	5	2.53	176	11	6.25	141	4	2.84	3.17	2.2	0.0113736	0.136662	0.0116058
chr16:15095745	+	15095714	15098043	3	9.43	4.8	31	2299	2	15095715|TAA;15095718|TGA	PDXDC1	uc010uzl.2|4;uc002dcz.3|4;uc002dda.4|4;uc002ddc.3|4;NM_001285447|4;NM_015027|4;NM_001285449|4;NM_001324020|4;NM_001324019|4;NM_001285450|4;ENST00000563679.1|4;ENST00000325823.7|4;ENST00000535621.2|4;ENST00000455313.2|4;ENST00000396410.4|4	1897	14	0.74	1599	8	0.5	1468	19	1.29	1345	5	0.37	1.48	3.48	0.254575	0.00632379	0.011964
chrX:71822784	-	71822124	71822968	2	7.4	3.91	183	662	3	71822847|TAA;71822865|TAA;71822955|TAA	PHKA1	uc004eax.4|26;uc004eay.4|26;uc011mqi.2|25;NM_002637|26;NM_001172436|25;NM_001122670|26;ENST00000373542.4|26;ENST00000373545.3|25;ENST00000339490.3|26;ENST00000541944.1|25;ENST00000373539.3|26	835	27	3.23	821	16	1.95	938	22	2.35	890	9	1.01	1.66	2.32	0.073421	0.022092	0.012042
chr12:110975224	-	110974901	110975948	2	9.85	0.62	723	325	9	110975230|TAG;110975263|TAG;110975458|TGA;110975545|TGA;110975629|TAA;110975713|TGA;110975746|TGA;110975869|TGA;110975923|TAG	PPTC7	uc001trh.1|5;NM_139283|5;ENST00000354300.3|5	438	4	0.91	852	1	0.12	367	3	0.82	777	0	0	7.78	8.46	0.0489961	0.0333828	0.0121294
chr11:108225826	+	108225602	108235808	1	8.27	8.54	224	9983	4	108225674|TGA;108225704|TAG;108225779|TAG;108225800|TGA	ATM	uc001pkb.1|61;uc009yxr.1|62;uc001pke.2|35;NM_000051|61;ENST00000278616.4|61;ENST00000452508.2|62	1145	16	1.4	693	2	0.29	772	13	1.68	525	4	0.76	4.84	2.21	0.0139708	0.120028	0.0123936
chr10:43280213	+	43280019	43280929	3	9.8	6.32	194	717	3	43280068|TAG;43280071|TAG;43280179|TAG	BMS1	uc001jaj.3|2;NM_014753|2;ENST00000374518.5|2	2543	38	1.49	2086	19	0.91	2093	31	1.48	1966	16	0.81	1.64	1.82	0.0497407	0.0337846	0.0124164
chr7:89884879	+	89884797	89887411	1	8.4	8.62	82	2533	2	89884809|TGA;89884878|TGA	C7orf63;CFAP69	uc010leo.2|2;uc011khj.2|2;uc010lep.3|2;NM_001039706|2;NM_001160138|2;ENST00000316089.8|2;ENST00000389297.4|2;ENST00000427396.1|2;ENST00000451029.1|2;ENST00000497910.1|2	39	8	20.51	60	2	3.33	42	4	9.52	59	1	1.69	6.15	5.62	0.0160505	0.110142	0.0129724
chrX:69509036	-	69508364	69509104	1	4.3	9.45	67	674	2	69509048|TGA;69509078|TAG	PDZD11	uc004dyd.1|2;uc004dye.1|2;NM_016484|2;ENST00000239666.4|2;ENST00000374454.1|3	1629	14	0.86	1307	4	0.31	1997	17	0.85	1915	7	0.37	2.81	2.33	0.0453828	0.0405982	0.0134438
chr7:92148272	-	92147570	92148308	1	5.75	2.7	35	704	1	92148291|TAA	PEX1	uc003uly.3|3;uc010ley.3|3;NM_000466|3;NM_001282677|3;ENST00000248633.4|3;ENST00000428214.1|3	655	69	10.53	582	39	6.7	524	46	8.78	503	32	6.36	1.57	1.38	0.017945	0.107775	0.0140181
chr3:49136937	-	49136865	49136942	3	9	5.42	4	74	1	49136939|TAG	QARS	uc011bcd.2|15;uc003cvy.4|16;uc011bce.3|16;uc003cvx.4|16;NM_001272073|16;NM_005051|16;ENST00000453392.1|1;ENST00000306125.6|16;ENST00000414533.1|16	937	5	0.53	948	1	0.11	2094	5	0.24	2579	0	0	5.06	7.39	0.107279	0.0181392	0.0140927
chr19:47646932	+	47646863	47653458	1	9.1	5.91	69	6527	1	47646914|TGA	SAE1	uc002pgc.3|2;uc002pgd.3|2;uc010ekx.3|2;uc002pge.3|2;NM_001145713|2;NM_001145714|2;NM_005500|2;ENST00000594144.1|3;ENST00000597808.1|2;ENST00000413379.3|2;ENST00000598840.1|2;ENST00000414294.2|2;ENST00000270225.7|2;ENST00000392776.3|2	5609	7	0.12	4840	3	0.06	5452	7	0.13	5336	0	0	2.01	7.83	0.239061	0.00844125	0.0145408
chr15:44913903	-	44912602	44913956	2	3.24	2.85	52	1303	2	44913910|TAA;44913937|TGA	SPG11	uc001ztx.3|14;uc010ueh.2|14;uc010uei.2|14;NM_001160227|14;NM_025137|14;ENST00000261866.7|14;ENST00000535302.2|14;ENST00000427534.2|14;ENST00000558319.1|14	525	6	1.14	474	1	0.21	388	6	1.55	332	0	0	5.42	5.99	0.0821517	0.0251039	0.0148156
chr13:32753202	+	32753171	32753811	1	5.19	4.7	31	610	1	32753177|TGA	FRY	uc001utx.3|22;NM_023037|22;ENST00000380250.3|22	28	2	7.14	31	0	0	18	5	27.78	33	0	0	3.31	10.74	0.237705	0.00880906	0.015011
chr4:76911847	-	76903191	76911904	1	4.3	8.19	56	8658	1	76911878|TAG	SDAD1	uc003hje.4|1;uc011cbr.2|1;NM_001288983|1;NM_018115|1;ENST00000395710.1|1;ENST00000356260.5|1;ENST00000395711.4|1;ENST00000503411.1|1	1205	44	3.65	921	25	2.71	957	48	5.02	820	23	2.8	1.35	1.79	0.147463	0.014586	0.0153615
chr6:33374474	+	33374443	33374576	3	7.77	9.79	31	103	1	33374444|TGA	KIFC1	uc003oef.4|9;uc011drf.2|9;NM_002263|9;ENST00000428849.2|9	1076	17	1.58	1042	8	0.77	1146	17	1.48	1257	8	0.64	2.06	2.33	0.0646576	0.0337413	0.01555
chrX:76889790	-	76889201	76890084	1	10.77	9.99	293	591	7	76889836|TAA;76889884|TGA;76889908|TAA;76889935|TAG;76889977|TGA;76889998|TAG;76890037|TAA	ATRX	uc004ecp.4|17;uc004ecq.4|16;uc004eco.4|18;NM_000489|17;NM_138270|16;ENST00000373344.5|17;ENST00000395603.3|16	601	17	2.83	559	15	2.68	453	18	3.97	475	5	1.05	1.05	3.77	0.513771	0.00426086	0.0155958
chr6:99851525	-	99850587	99851704	2	11.78	3.45	178	940	4	99851541|TGA;99851583|TAG;99851598|TAA;99851682|TGA	PNISR	uc003ppo.4|10;uc003ppp.4|9;uc011eag.2|10;NM_001322410|10;NM_001322412|10;NM_001322413|9;NM_001322416|10;NM_015491|9;NM_032870|10;NM_001322408|9;NM_001322406|11;NM_001322405|10;ENST00000369239.5|10;ENST00000438806.1|9	1074	7	0.65	1013	0	0	1217	2	0.16	1331	0	0	7.55	3.28	0.00967942	0.228424	0.0157298
chr1:212190043	-	212184764	212190227	3	7.31	8.62	183	5281	4	212190119|TAA;212190158|TGA;212190170|TGA;212190224|TAA	INTS7	uc001hix.2|5;uc009xdb.2|4;uc001hiw.2|4;uc001hiy.2|4;uc010pta.2|3;NM_001199809|3;NM_001199811|4;NM_001199812|4;NM_015434|4;ENST00000366994.3|4;ENST00000366993.3|4;ENST00000366992.3|4;ENST00000440600.2|3	1815	12	0.66	1484	6	0.4	1502	8	0.53	1177	0	0	1.64	7.05	0.227233	0.00986592	0.0159182
chr17:36364529	-	36361805	36365054	1	8.98	7.51	524	2726	8	36364545|TGA;36364803|TGA;36364878|TAA;36364893|TAG;36364908|TAG;36364962|TAG;36364968|TGA;36365034|TAA	RP11-1407O15.2	ENST00000544906.1|3;ENST00000312412.4|4	246	8	3.25	298	1	0.34	188	3	1.6	240	1	0.42	9.69	3.83	0.0100488	0.230046	0.016343
chr5:102895711	-	102895170	102895743	3	4.45	3.38	31	543	2	102895731|TAG;102895740|TAA	NUDT12	uc003koi.3|2;NM_031438|2;ENST00000230792.2|2	630	24	3.81	608	13	2.14	466	17	3.65	461	7	1.52	1.78	2.4	0.064888	0.0360667	0.0165166
chr1:44128819	+	44128759	44131366	3	3.91	3.71	60	2548	1	44128796|TAG	KDM4A	uc001cjx.3|5;uc010oki.2|5;NM_014663|5;ENST00000372396.3|5	1024	7	0.68	1117	3	0.27	1039	11	1.06	1150	3	0.26	2.55	4.06	0.139471	0.0186854	0.018112
chr15:50870754	-	50868117	50870835	2	10.13	9.14	80	2639	3	50870756|TAG;50870786|TGA;50870819|TAG	TRPM7	uc001zyt.4|31;NM_017672|31;NM_001301212|31;ENST00000560955.1|31;ENST00000313478.7|31	1101	41	3.72	709	16	2.26	793	32	4.04	586	13	2.22	1.65	1.82	0.0578534	0.0459241	0.0184137
chr1:150597974	-	150595336	150598117	3	3.83	8.99	142	2640	3	150598015|TAG;150598060|TAG;150598114|TAA	ENSA	uc001evb.3|4;uc001evc.3|3;uc001evd.3|4;uc001eve.3|3;NM_207045|4;NM_207046|3;NM_004436|3;NM_207042|4;ENST00000369014.5|3;ENST00000369009.3|3;ENST00000361532.5|3;ENST00000361631.5|4;ENST00000339643.5|4	522	10	1.92	637	2	0.31	2055	5	0.24	3332	5	0.15	6.1	1.62	0.00827819	0.321645	0.0184479
chr4:170476837	-	170459063	170476870	3	5.59	2.6	32	17776	1	170476849|TGA	NEK1	uc003isd.2|18;uc003isb.2|17;NM_001199397|18;NM_012224|17;ENST00000439128.2|17;ENST00000507142.1|18	196	18	9.18	145	4	2.76	169	19	11.24	98	6	6.12	3.33	1.84	0.0182238	0.146331	0.0184721
chr1:225140488	+	225140482	225142660	3	8.38	6.91	6	2173	1	225140483|TAA	DNAH14	uc001hov.4|2;uc001hou.4|2;uc001hot.4|2;uc001how.2|2;NM_144989|2;NM_001145154|2;NM_001373|2;ENST00000445597.2|4;ENST00000430092.1|2;ENST00000366850.3|2;ENST00000400952.3|2;ENST00000366849.1|2;ENST00000366848.1|1;ENST00000439375.2|1	1014	10	0.99	1054	1	0.09	714	2	0.28	923	2	0.22	10.39	1.29	0.00501175	0.586619	0.0200782
chr1:38040217	-	38040058	38040265	1	6.78	5.71	47	161	1	38040248|TGA	GNL2	uc001cbk.3|11;NM_001323623|12;NM_001323624|10;NM_013285|11;ENST00000373062.3|11	2414	5	0.21	2452	4	0.16	2550	7	0.27	2737	0	0	1.27	8.59	0.490654	0.00610634	0.0204048
chr1:146744010	+	146743943	146747016	2	9.88	7.37	67	3007	3	146743960|TGA;146743984|TAA;146743987|TAG	CHD1L	uc001epm.5|12;uc001epn.5|12;uc031pok.1|11;uc010ozp.3|7;uc001epo.5|6;uc009wji.4|6;NM_004284|12;NM_001256337|7;NM_024568|12;NM_001256338|6;NM_001256336|11;ENST00000369259.3|6;ENST00000369258.4|12;ENST00000361293.5|7	3285	85	2.59	2476	50	2.02	2609	48	1.84	2281	26	1.14	1.28	1.61	0.0977826	0.0310983	0.0206646
chr18:7038675	-	7037751	7038808	1	6.71	3.53	132	926	2	7038719|TGA;7038725|TGA	LAMA1	uc002knm.3|11;NM_005559|11;ENST00000389658.3|11	39	5	12.82	57	1	1.75	80	8	10	102	3	2.94	7.31	3.4	0.05202	0.0604365	0.02126
chr11:117062774	+	117062731	117062969	1	6.13	4.22	43	196	1	117062740|TGA	SIDT2	uc010rxe.1|19;uc001pqg.2|20;uc001pqh.1|19;uc001pqi.1|20;NM_001040455|19;ENST00000324225.4|19;ENST00000278951.7|20;ENST00000431081.2|20	51	6	11.76	56	0	0	161	9	5.59	185	6	3.24	7.67	1.72	0.0143627	0.223928	0.0216758
chr6:34839011	+	34838894	34839360	1	4.59	7.61	117	350	3	34838897|TGA;34838981|TAA;34839002|TAA	UHRF1BP1	uc003oju.4|18;NM_017754|18;ENST00000192788.5|18;ENST00000452449.2|18	203	15	7.39	227	9	3.96	231	12	5.19	325	6	1.85	1.86	2.81	0.105671	0.030628	0.0217922
chr1:10523043	-	10521760	10523114	1	6.32	6.14	70	1285	1	10523091|TGA	DFFA	uc001arj.3|5;NM_004401|5;ENST00000377038.3|5	375	18	4.8	560	12	2.14	498	19	3.82	929	24	2.58	2.24	1.48	0.0239956	0.137319	0.0221274
chr1:84961756	+	84961747	84961926	3	10.07	8.14	9	171	1	84961748|TGA	RPF1	uc001djv.4|7;NM_025065|7;ENST00000370654.5|7	3201	19	0.59	2725	11	0.4	2415	15	0.62	2187	4	0.18	1.47	3.4	0.201723	0.0168718	0.0227451
chr9:32987941	-	32987730	32988080	1	10.28	4.72	138	213	3	32987949|TAA;32987955|TGA;32987964|TAA	APTX	ENST00000465003.1|2;ENST00000483148.1|2;ENST00000478279.1|3	262	2	0.76	262	1	0.38	260	7	2.69	274	0	0	2	8.43	0.501426	0.00684992	0.0229227
chr5:86564873	+	86564808	86627164	3	9.09	4.46	65	62292	2	86564809|TAA;86564866|TGA	RASA1	uc003kiw.3|1;NM_002890|1;ENST00000274376.6|1;ENST00000515800.2|1	250	7	2.8	228	4	1.75	258	10	3.88	301	2	0.66	1.6	5.83	0.332955	0.0106233	0.023502
chr11:3781616	-	3774639	3781768	2	2.99	9.88	151	6979	1	3781686|TAA	NUP98	uc001lyh.3|10;uc001lyi.3|10;uc001lyj.2|10;NM_016320|10;NM_139132|10;NM_139131|10;ENST00000324932.7|10;ENST00000359171.4|10;ENST00000355260.3|10;ENST00000397004.4|10	1161	8	0.69	905	0	0	907	3	0.33	810	1	0.12	7.02	2.68	0.0100807	0.356644	0.0238297
chr1:151171664	+	151171558	151196723	2	9.88	10.91	106	25060	2	151171590|TGA;151171623|TAA	PIP5K1A	uc001exi.3|1;uc001exk.3|1;NM_001135637|1;NM_003557|1;ENST00000349792.5|1;ENST00000368890.4|1	763	22	2.88	672	12	1.79	936	29	3.1	1163	20	1.72	1.61	1.8	0.122828	0.0300299	0.0243534
chr11:62444718	-	62444478	62444989	1	9.04	3.1	270	242	2	62444735|TAG;62444870|TGA	UBXN1	uc001nuj.3|7;uc001nul.2|7;NM_001286077|7;NM_001286078|5;NM_015853|7;ENST00000294119.2|7;ENST00000301935.5|7;ENST00000529640.1|7	162	7	4.32	155	0	0	648	3	0.46	1154	3	0.26	7.66	1.78	0.00988689	0.373226	0.0243621
chr8:95878670	+	95878420	95879367	1	10.15	3.67	250	698	6	95878465|TAG;95878525|TAA;95878576|TGA;95878606|TAA;95878645|TGA;95878669|TGA	INTS8	uc003yhb.4|18;uc010mba.3|14;NM_017864|18;ENST00000523731.1|18;ENST00000447247.1|18	1529	7	0.46	1322	4	0.3	1204	19	1.58	1026	5	0.49	1.51	3.24	0.362457	0.0102269	0.024456
chr3:122255657	-	122255190	122255780	1	7.64	6.39	122	469	4	122255688|TAA;122255694|TGA;122255697|TGA;122255721|TAG	PARP9	uc003eff.4|9;uc010hri.3|9;uc011bjs.2|9;uc003efg.3|7;uc003efi.3|9;uc003efh.3|9;uc003efj.2|9;NM_001146106|9;NM_031458|9;NM_001146105|9;NM_001146104|9;NM_001146103|9;NM_001146102|9;ENST00000477522.2|9;ENST00000492382.1|7;ENST00000360356.2|9;ENST00000471785.1|9;ENST00000462315.1|9	82	6	7.32	86	0	0	46	3	6.52	58	1	1.72	7.34	3.78	0.0153399	0.242372	0.0245183
chr7:100483396	+	100483384	100483483	3	10.03	8.67	12	88	1	100483385|TGA	SRRT	uc010lhl.1|11;uc003uwy.2|11;uc003uxa.2|11;uc003uwz.2|11;NM_001128852|11;NM_001128853|11;NM_001128854|11;NM_015908|11;ENST00000388793.4|11;ENST00000457580.2|11;ENST00000432932.1|11;ENST00000347433.4|11;ENST00000448764.1|3	687	13	1.89	518	5	0.97	1346	23	1.71	1663	14	0.84	1.96	2.03	0.145426	0.0256637	0.0245978
chr1:39914488	+	39914436	39916723	3	8.02	1.82	52	2236	3	39914437|TGA;39914443|TGA;39914464|TAA	MACF1	uc031pmc.1|78;uc021olt.1|79;uc031pme.1|14;NM_012090|79;ENST00000545844.1|80;ENST00000567887.1|84;ENST00000372915.3|83;ENST00000361689.2|79;ENST00000317713.7|79;ENST00000539005.1|77;ENST00000564288.1|84;ENST00000289893.4|49	838	1	0.12	548	0	0	693	8	1.15	620	0	0	1.31	8.05	0.604903	0.00617071	0.0246007
chr14:39628652	-	39627607	39628686	3	9.6	10.28	33	1047	2	39628668|TGA;39628683|TGA	TRAPPC6B	uc001wut.1|2;uc001wuu.1|2;NM_001079537|2;NM_177452|2;ENST00000330149.5|2;ENST00000347691.5|2	626	72	11.5	532	54	10.15	491	66	13.44	430	35	8.14	1.13	1.65	0.28632	0.0133327	0.0250735
chr8:146171297	-	146157977	146171396	2	8.17	9.46	98	13322	1	146171320|TAG	ZNF16	uc003zet.3|3;uc003zeu.3|2;NM_001029976|3;NM_006958|2;ENST00000276816.4|3;ENST00000394909.2|2;ENST00000527811.1|2	88	27	30.68	54	12	22.22	75	26	34.67	99	15	15.15	1.38	2.29	0.261084	0.0148849	0.025456
chr6:160218582	+	160218551	160219083	1	4.52	7.76	31	502	1	160218575|TGA	MRPL18	uc003qsw.4|3;NM_014161|3;ENST00000367034.4|3	4248	38	0.89	4057	19	0.47	4363	38	0.87	4301	32	0.74	1.91	1.17	0.0132158	0.296686	0.0256485
chr6:170667509	+	170667407	170697374	1	8.68	7.64	102	29866	2	170667416|TGA;170667482|TGA	FAM120B	uc003qxo.1|6;uc003qxp.3|6;uc011ehd.2|4;NM_001286379|6;NM_001286380|6;NM_001286381|4;NM_032448|6;ENST00000540480.1|6;ENST00000537664.1|6;ENST00000476287.1|6;ENST00000252510.9|4	164	16	9.76	219	8	3.65	265	14	5.28	392	14	3.57	2.67	1.48	0.0193606	0.204398	0.0258497
chr7:128388864	+	128388859	128394315	3	9.08	7.87	5	5452	1	128388860|TAA	CALU	uc003vnr.3|3;uc003vnq.3|2;uc022ale.1|2;NM_001199671|3;NM_001199673|2;NM_001219|2;ENST00000535623.1|3;ENST00000535011.2|2;ENST00000249364.4|2;ENST00000479257.1|3	3640	7	0.19	2953	0	0	3033	2	0.07	2910	0	0	6.49	2.88	0.01569	0.260582	0.0265736
chr11:32615732	+	32615496	32616459	3	9.43	7.13	236	728	8	32615497|TAA;32615503|TAA;32615515|TGA;32615518|TGA;32615569|TGA;32615593|TGA;32615608|TGA;32615611|TAG	EIF3M	uc001mtu.4|6;uc010ref.3|3;NM_006360|6;NM_001307929|3;ENST00000531120.1|6;ENST00000524896.1|3;ENST00000323213.5|6	10814	17	0.16	9726	4	0.04	8371	13	0.16	8390	13	0.15	3.82	1	0.00717958	0.575267	0.0268025
chr5:82360772	-	82357731	82360826	3	7.43	8.62	53	3043	1	82360805|TAA	TMEM167A	uc003khx.4|2;NM_174909|2;ENST00000502346.1|2	2730	16	0.59	2220	6	0.27	2305	12	0.52	2081	4	0.19	2.17	2.71	0.0730126	0.0591562	0.0278356
chr4:48854832	+	48853993	48859229	2	6.33	6.84	839	4398	23	48854007|TGA;48854169|TAG;48854208|TAA;48854247|TAG;48854256|TAG;48854295|TGA;48854304|TAA;48854337|TGA;48854340|TAA;48854433|TAA;48854502|TAG;48854508|TGA;48854523|TAA;48854562|TGA;48854583|TAG;48854640|TAA;48854676|TGA;48854718|TAG;48854727|TAA;48854751|TAA;48854754|TAG;48854799|TAA;48854814|TAG	OCIAD1	uc003gyo.3|7;uc003gyr.3|7;uc010igk.3|7;NM_017830|7;NM_001079839|7;NM_001168254|7;ENST00000509122.1|6;ENST00000264312.7|7;ENST00000381473.3|7;ENST00000508293.1|7;ENST00000513391.2|7	3274	6	0.18	3727	0	0	2472	4	0.16	2906	3	0.1	7.97	1.57	0.0104953	0.412571	0.0278949
chr12:57908846	+	57908842	57908932	3	10.28	8.89	4	87	1	57908843|TAG	MARS	uc010srq.1|16;uc001sog.3|17;NM_004990|17;ENST00000262027.5|17;ENST00000315473.5|16	1719	5	0.29	2127	1	0.05	3516	15	0.43	4240	9	0.21	6.19	2.01	0.067409	0.0694663	0.0297999
chr15:28463191	-	28460949	28463634	2	3.93	8.65	442	2244	3	28463348|TAG;28463405|TGA;28463624|TGA	HERC2	uc001zbj.4|38;NM_004667|38;ENST00000261609.7|38	186	10	5.38	147	1	0.68	231	5	2.16	212	2	0.94	7.9	2.29	0.0176949	0.266871	0.0300122
chr8:103300338	-	103299793	103300382	2	8.56	8.17	43	547	2	103300345|TAA;103300366|TGA	UBR5	uc003ykr.2|36;uc003yks.2|36;NM_001282873|36;NM_015902|36;ENST00000520539.1|36;ENST00000220959.4|36;ENST00000521922.1|36	1805	7	0.39	1107	0	0	1575	4	0.25	970	0	0	4.91	3.08	0.0353636	0.147035	0.0325456
chr5:72858403	-	72857114	72858417	2	1.29	2.05	13	1291	1	72858413|TGA	ANKRA2	uc003kcu.2|2;NM_023039|2;ENST00000296785.3|2	357	53	14.85	332	30	9.04	259	47	18.15	252	37	14.68	1.64	1.24	0.0243955	0.218635	0.0332488
chr2:96991614	+	96991588	96992379	2	8.72	9.25	26	766	1	96991605|TGA	ITPRIPL1	uc002svx.3|2;NM_001008949|2;ENST00000439118.2|2	174	6	3.45	166	2	1.2	310	20	6.45	287	8	2.79	2.86	2.31	0.165434	0.0323796	0.0333691
chr1:38049293	-	38048538	38049467	1	10.57	6.43	173	757	3	38049300|TGA;38049393|TGA;38049399|TAA	GNL2	uc001cbk.3|6;uc010oif.1|6;NM_001323623|6;NM_001323624|5;NM_013285|6;ENST00000373062.3|6	2783	36	1.29	2625	26	0.99	2310	36	1.56	2239	20	0.89	1.31	1.74	0.182395	0.029785	0.0337657
chr17:47013491	-	47010709	47013531	3	4.29	1.02	39	2784	1	47013528|TAG	SNF8	uc002ioj.3|5;uc002iok.3|5;NM_001317192|5;NM_001317193|4;NM_001317194|7;NM_007241|5;ENST00000502492.1|5;ENST00000290330.3|5	3164	26	0.82	3296	18	0.55	4301	40	0.93	4377	26	0.59	1.5	1.57	0.117723	0.0477285	0.0347331
chr3:47476413	-	47464027	47476497	1	3.82	6.36	83	12388	1	47476441|TGA	SCAP	ENST00000416208.1|3	26	3	11.54	38	0	0	97	9	9.28	141	5	3.55	5.78	2.62	0.076276	0.0737592	0.034771
chr17:34864734	-	34863764	34864900	2	2.58	6.65	165	972	2	34864737|TAG;34864755|TAG	MYO19	uc010wcy.2|15;uc002hmw.3|15;NM_025109|15;NM_001163735|15;ENST00000431794.3|14;ENST00000586908.1|14;ENST00000268852.9|14	833	41	4.92	589	15	2.55	909	39	4.29	793	29	3.66	1.93	1.17	0.0186192	0.303899	0.0349382
chr5:96058423	+	96058403	96062497	1	9.11	6.51	20	4075	1	96058406|TGA	CAST	uc003klt.3|4;uc003klz.1|2;uc021ybs.1|2;uc011cus.2|2;NM_001190442|4;NM_001042441|4;NM_001330626|4;NM_001750|4;NM_001330629|4;NM_001042443|2;NM_001330633|2;NM_001330634|2;NM_001330631|2;ENST00000505143.1|4;ENST00000338252.3|4;ENST00000508830.1|5;ENST00000359176.4|4;ENST00000395813.1|4;ENST00000514055.1|4;ENST00000341926.3|2;ENST00000510156.1|2;ENST00000508117.2|2	66	4	6.06	72	0	0	78	3	3.85	92	0	0	5.45	4.71	0.0564782	0.100608	0.0350612
chr18:21757788	-	21752448	21757976	3	6.51	7.43	187	5342	2	21757799|TAA;21757973|TGA	OSBPL1A	uc002kvd.3|7;uc010xbc.2|9;uc002kve.3|21;NM_080597|21;NM_001242508|9;NM_018030|7;ENST00000319481.3|21;ENST00000399443.3|7;ENST00000357041.4|9	2193	12	0.55	1729	2	0.12	1716	10	0.58	1564	6	0.38	4.73	1.52	0.0202435	0.28855	0.0358818
chr1:161183865	+	161183712	161183945	2	7.12	3.35	153	81	2	161183729|TAG;161183732|TAG	NDUFS2	uc001fyv.3|14;NM_004550|14;ENST00000367993.3|14	3108	4	0.13	2626	0	0	3063	6	0.2	2933	1	0.03	4.22	5.75	0.0864436	0.0701018	0.0370019
chr8:38928933	+	38928923	38934746	3	10.24	6.79	10	5814	1	38928924|TAA	ADAM9	uc003xmr.3|15;NM_003816|15;ENST00000487273.2|15;ENST00000481873.3|15;ENST00000379917.3|15;ENST00000468065.1|15	1860	5	0.27	2134	0	0	1501	3	0.2	1638	1	0.06	6.88	3.27	0.0219985	0.280868	0.0376074
chr1:156214371	-	156214195	156214480	1	4.69	6.37	108	178	1	156214415|TAA	PAQR6	uc010phf.2|5;uc001fnz.2|6;NM_001272106|5;NM_024897|6;ENST00000356983.2|7;ENST00000335852.1|6	14	7	50	13	1	7.69	50	10	20	46	3	6.52	6.5	3.07	0.0778137	0.0797983	0.0377637
chr7:102944492	+	102944488	102944857	3	7.33	4.04	4	366	1	102944489|TAG	PMPCB	uc010liu.1|5;uc003vbk.1|5;uc003vbl.3|5;uc011kll.1|5;uc011klm.1|2;NM_004279|5;ENST00000249269.4|5;ENST00000428154.1|5;ENST00000456433.1|5;ENST00000420236.2|5	4543	14	0.31	3850	5	0.13	3447	20	0.58	3042	10	0.33	2.37	1.77	0.0675519	0.0958997	0.0391239
chr4:169930510	-	169928908	169931098	2	9	9.27	587	1604	11	169930521|TAA;169930530|TAA;169930551|TGA;169930740|TAA;169930842|TAG;169930872|TGA;169930950|TAG;169930983|TAG;169930998|TAG;169931028|TAA;169931046|TAA	CBR4	uc003iry.3|1;uc003irz.2|1;NM_032783|1;ENST00000306193.3|1;ENST00000504480.1|1;ENST00000504561.1|1	129	7	5.43	174	6	3.45	214	8	3.74	420	4	0.95	1.57	3.93	0.299971	0.0217122	0.0392993
chr2:180047793	-	180041266	180047806	3	6.64	2.57	12	6529	2	180047797|TAA;180047803|TGA	SESTD1	uc002uni.4|3;NM_178123|3;ENST00000428443.3|3;ENST00000440010.1|3;ENST00000435047.1|3;ENST00000452991.1|3	800	17	2.12	635	8	1.26	606	15	2.48	530	5	0.94	1.69	2.62	0.153774	0.0423719	0.0393126
chr4:48854084	+	48853993	48859229	2	6.33	1.33	91	5146	1	48854007|TGA	OCIAD1	uc003gyo.3|7;uc003gyr.3|7;uc010igk.3|7;NM_017830|7;NM_001079839|7;NM_001168254|7;ENST00000509122.1|6;ENST00000264312.7|7;ENST00000381473.3|7;ENST00000508293.1|7;ENST00000513391.2|7	3274	6	0.18	3727	0	0	2472	2	0.08	2906	2	0.07	7.97	1.18	0.0104953	0.624778	0.0395215
chr1:52255143	-	52255106	52255239	1	7.83	3.85	95	39	3	52255150|TAA;52255207|TAG;52255222|TAA	NRD1;NRDC	uc009vzb.3|30;uc001cte.3|32;uc001ctc.4|32;uc001ctd.4|30;NM_001242361|32;NM_001101662|30;NM_002525|32;ENST00000352171.7|30;ENST00000354831.7|32;ENST00000539524.1|32	3907	8	0.2	3167	3	0.09	3322	8	0.24	2834	1	0.04	2.16	6.82	0.195683	0.0338056	0.0398127
chr16:18887292	-	18883947	18887445	1	7.93	5	152	3347	7	18883946|TGA;18887299|TAA;18887335|TAA;18887404|TAA;18887425|TGA;18887428|TAA;18887434|TAA	SMG1	uc010bwb.3|11;uc002dfm.3|13;NM_015092|13;ENST00000389467.3|13;ENST00000446231.2|13;ENST00000565324.1|11	732	41	5.6	633	25	3.95	470	33	7.02	424	18	4.25	1.42	1.65	0.109676	0.0603395	0.039826
chr9:103204677	+	103204639	103212838	2	8.33	1.3	38	8162	1	103204650|TGA	MSANTD3	uc004baw.3|2;uc022bla.1|2;uc022blb.1|2;NM_080655|2;NM_001198805|2;NM_001198806|2;ENST00000395067.2|2;ENST00000374886.3|2	419	5	1.19	313	0	0	471	3	0.64	513	0	0	4.49	4.36	0.0623903	0.110395	0.0411743
chr2:27157933	+	27157603	27162898	3	7.66	1.62	330	4966	8	27157604|TAA;27157658|TAG;27157685|TAG;27157691|TGA;27157775|TGA;27157793|TGA;27157829|TAG;27157883|TAA	DPYSL5	uc002rhu.4|8;uc002rhv.4|8;uc021vev.1|8;NM_001253723|8;NM_001253724|8;NM_020134|8;ENST00000288699.6|8;ENST00000401478.1|8	419	2	0.48	434	0	0	856	4	0.47	1197	0	0	3.11	6.99	0.242163	0.0304292	0.0435534
chr12:112306681	+	112306666	112308074	1	3.1	7.88	15	1394	1	112306672|TAA	MAPKAPK5	uc001tsz.4|5;uc001tta.4|5;NM_003668|5;NM_139078|5;ENST00000550735.2|5;ENST00000551404.2|5	846	42	4.96	869	24	2.76	734	34	4.63	698	31	4.44	1.8	1.04	0.0152062	0.484908	0.043577
chr2:198361691	-	198360101	198361863	2	8.24	6.18	171	1592	4	198361709|TAG;198361766|TAA;198361775|TGA;198361814|TAA	HSPD1	uc002uui.3|3;uc002uuk.3|3;NM_002156|3;NM_199440|3;ENST00000388968.3|3;ENST00000345042.2|3;ENST00000452200.1|3	38972	6	0.02	38647	2	0.01	30371	6	0.02	32642	1	0	2.97	6.45	0.147318	0.0515153	0.0446318
chr3:45749099	+	45748400	45750989	1	10.77	7.53	699	1891	19	45748421|TAA;45748442|TAG;45748466|TGA;45748496|TAA;45748505|TAA;45748520|TAA;45748547|TAG;45748553|TAA;45748679|TAA;45748706|TAA;45748790|TGA;45748796|TAA;45748952|TGA;45749018|TGA;45749024|TGA;45749030|TAA;45749054|TGA;45749069|TGA;45749096|TAG	SACM1L	uc003cos.2|4;uc011bag.1|5;NM_001319073|5;NM_014016|4;ENST00000455997.1|4;ENST00000418611.1|5;ENST00000389061.5|4;ENST00000445499.1|4	1486	4	0.27	1431	2	0.14	1206	6	0.5	1083	0	0	1.93	6.29	0.362058	0.0215664	0.0456985
chr9:86589361	-	86588889	86589431	1	8.99	5.41	69	474	1	86589402|TGA	HNRNPK	uc004anf.4|7;uc004ang.4|7;uc004anl.4|7;uc004anm.4|7;NM_001318188|7;NM_031263|7;NM_002140|7;NM_031262|7;ENST00000376281.4|7;ENST00000376263.3|7;ENST00000376264.2|7;ENST00000351839.3|6;ENST00000360384.5|7	28364	7	0.02	23677	0	0	27004	3	0.01	24452	2	0.01	6.68	1.36	0.0142938	0.546435	0.04571
chr1:220363712	-	220363489	220363718	3	10.28	6.64	5	225	1	220363715|TAA	RAB3GAP2	uc010puk.1|15;uc021pjf.1|15;uc001hmg.2|15;NM_012414|15;ENST00000358951.2|15	1687	21	1.24	896	3	0.33	1208	9	0.75	753	5	0.66	3.72	1.12	0.0147191	0.536296	0.0461131
chr14:39628677	-	39627607	39628686	3	9.6	5.59	8	1072	1	39628683|TGA	TRAPPC6B	uc001wut.1|2;uc001wuu.1|2;NM_001079537|2;NM_177452|2;ENST00000330149.5|2;ENST00000347691.5|2	626	8	1.28	532	1	0.19	491	4	0.81	430	1	0.23	6.8	3.5	0.0347928	0.233011	0.047143
chr16:47697933	+	47697646	47699852	3	1.94	4.72	287	1920	4	47697704|TAA;47697743|TAA;47697797|TAG;47697851|TAG	PHKB	uc002eeu.4|25;NM_001031835|25;ENST00000566044.1|25;ENST00000299167.8|24;ENST00000566275.2|3	778	1	0.13	689	0	0	616	6	0.97	623	0	0	1.77	7.08	0.530654	0.0153625	0.0473598
chr20:35852377	+	35852373	35854090	3	9.39	6.95	4	1714	1	35852374|TAG	RPN2	uc010gfw.2|8;uc002xgq.3|9;uc002xgp.3|10;uc021wdb.1|8;NM_001135771|9;NM_001324299|10;NM_001324301|11;NM_001324302|10;NM_001324303|10;NM_001324304|10;NM_001324305|11;NM_001324306|8;NM_002951|10;ENST00000237530.6|10;ENST00000373622.5|9	7859	14	0.18	7227	4	0.06	8594	15	0.17	7877	11	0.14	3.22	1.25	0.0237924	0.358477	0.0491637
chr1:116935627	+	116935611	116936152	1	5.06	0.45	16	526	1	116935614|TGA	ATP1A1	uc010owv.1|11;uc001ege.3|11;uc010oww.2|11;uc010owx.2|11;NM_000701|11;NM_001160233|11;NM_001160234|11;ENST00000295598.5|11;ENST00000537345.1|11;ENST00000369496.4|11	10088	4	0.04	9342	0	0	11210	3	0.03	11579	0	0	4.63	4.13	0.0727003	0.119058	0.0497656
chr11:1000685	+	1000599	1003721	3	5.3	6.32	86	3037	1	1000600|TAG	AP2A2	uc001lst.2|15;uc001lss.3|15;NM_012305|15;NM_001242837|15;ENST00000332231.5|15;ENST00000448903.2|15	657	15	2.28	368	4	1.09	614	24	3.91	441	9	2.04	2.1	1.92	0.134875	0.0659681	0.0509112
chr5:137503017	-	137502417	137503622	2	10.86	2.11	604	602	16	137503102|TGA;137503183|TGA;137503186|TGA;137503210|TAA;137503261|TGA;137503327|TAG;137503420|TGA;137503426|TAG;137503429|TGA;137503432|TAG;137503453|TAA;137503522|TAA;137503528|TAG;137503570|TGA;137503576|TGA;137503582|TGA	BRD8	uc003lcf.1|9;uc003lcg.3|10;uc011cym.2|9;uc011cyn.1|8;NM_139199|9;NM_001300961|9;NM_001300962|8;NM_006696|10;ENST00000254900.5|9;ENST00000230901.5|10;ENST00000402931.1|9;ENST00000455658.2|8	496	15	3.02	570	13	2.28	629	12	1.91	666	4	0.6	1.33	3.18	0.292143	0.0307909	0.0513729
chr20:60854406	+	60854396	60856113	3	9.1	8.67	10	1708	1	60854397|TGA	OSBPL2	uc002ycl.1|7;uc002yck.1|7;uc011aah.1|7;NM_014835|7;NM_144498|7;NM_001278649|7;ENST00000439951.2|7;ENST00000313733.3|7;ENST00000358053.2|7	221	7	3.17	206	3	1.46	501	15	2.99	611	8	1.31	2.17	2.29	0.207059	0.0436195	0.0515447
chr21:34900749	-	34900642	34900820	2	3.28	3.7	70	109	1	34900774|TAA	GART	ENST00000424203.1|9	20	11	55	17	1	5.88	24	3	12.5	14	1	7.14	9.35	1.75	0.0180485	0.54878	0.0556122
chr1:155642061	-	155640256	155642350	2	6.77	9.65	288	1807	6	155642088|TAA;155642109|TAG;155642124|TAG;155642166|TAA;155642169|TGA;155642325|TAA	YY1AP1	uc010pgg.2|2;uc010pgh.2|4;uc009wqt.3|6;uc001flh.3|6;uc010pgi.2|6;uc001fll.3|6;uc001flk.3|8;uc001flm.3|6;uc009wqu.3|7;uc009wqw.3|7;uc001flj.3|7;uc001fli.3|7;uc001flo.3|7;uc001fln.3|7;uc001flp.3|6;uc010pgj.2|7;uc021paz.1|5;uc009wqx.3|6;NM_001198903|6;NM_001198899|4;NM_139118|7;NM_139121|7;NM_001198904|6;NM_001198900|6;NM_139119|7;NM_018253|8;NM_001198902|6;NM_001198901|6;NM_001198906|7;NM_001198905…	1727	32	1.85	1432	15	1.05	1407	19	1.35	1255	12	0.96	1.77	1.41	0.0444196	0.226005	0.0562314
chr1:210006739	+	210006704	210008419	2	2.53	4.83	35	1681	1	210006727|TGA	DIEXF	uc001hhr.2|4;NM_014388|4;ENST00000491415.2|4	1474	42	2.85	1266	30	2.37	1104	26	2.36	1118	14	1.25	1.2	1.88	0.260909	0.0385374	0.0563037
chr11:3781616	-	3774639	3781717	2	1.81	9.88	100	6979	1	3781686|TAA	NUP98	uc001lyk.2|10;NM_005387|10;ENST00000397007.4|10	549	8	1.46	331	0	0	453	3	0.66	336	1	0.3	5.43	2.23	0.0235147	0.432259	0.0568077
chr16:82203696	-	82197800	82203729	1	8.17	6.22	32	5898	1	82203715|TGA	MPHOSPH6	uc002fgw.3|1;NM_005792|1;ENST00000258169.4|1;ENST00000568016.1|1;ENST00000569021.1|1	1261	19	1.51	989	9	0.91	1019	19	1.86	1014	10	0.99	1.66	1.89	0.144185	0.0715472	0.0575022
chr7:91661000	+	91660919	91667732	1	10.08	8.35	81	6733	2	91660928|TAG;91660985|TAG	AKAP9	uc003ule.2|17;uc003ulf.3|16;uc003ulg.3|16;uc003uli.3|9;NM_005751|16;NM_147185|16;ENST00000356239.3|16;ENST00000358100.2|17;ENST00000359028.2|17	344	31	9.01	314	15	4.78	250	18	7.2	231	13	5.63	1.89	1.28	0.0323496	0.319352	0.0575702
chr2:9013082	-	9008680	9013237	2	9.66	6.69	154	4404	4	9013122|TAA;9013152|TGA;9013176|TAG;9013230|TAA	MBOAT2	uc002qzg.1|8;uc010yix.1|8;NM_001321265|7;NM_001321266|6;NM_001321267|9;NM_138799|8;ENST00000305997.3|8;ENST00000471753.1|2	1303	5	0.38	1076	3	0.28	927	11	1.19	801	2	0.25	1.38	4.75	0.472135	0.0219515	0.0577218
chr2:74593857	-	74593748	74593909	1	1.88	3.22	51	111	3	74593862|TGA;74593874|TGA;74593904|TAA	DCTN1	uc002skv.3|16;uc002sku.3|16;uc002skx.3|21;uc002skw.2|20;uc010ffd.3|18;uc002sky.3|18;NM_023019|16;NM_001135041|16;NM_001135040|18;NM_001190837|20;NM_004082|21;NM_001190836|18;ENST00000361874.3|21;ENST00000394003.3|20;ENST00000407639.2|16;ENST00000434055.1|18;ENST00000409438.1|16;ENST00000409240.1|18;ENST00000409868.1|21;ENST00000409567.3|18	800	8	1	856	2	0.23	2005	6	0.3	2582	4	0.15	4.28	1.93	0.044426	0.235305	0.0581308
chr7:131099541	+	131099470	131113791	2	10.67	11.08	71	14251	2	131099475|TAG;131099523|TAA	MKLN1	uc011kpl.2|9;uc010lmh.2|8;uc011kpm.2|8;uc003vqs.3|8;NM_001145354|9;NM_001321316|8;NM_013255|8;ENST00000421797.2|9;ENST00000352689.6|8	1496	7	0.47	1115	1	0.09	1009	5	0.5	935	1	0.11	5.22	4.63	0.0813269	0.128891	0.0582613
chr1:54261804	-	54258953	54262361	1	9.79	2.3	556	2853	13	54261858|TAA;54261879|TAA;54261942|TGA;54261966|TAA;54262035|TAA;54262053|TGA;54262155|TAA;54262173|TGA;54262188|TAA;54262308|TAA;54262317|TGA;54262323|TAA;54262353|TGA	NDC1	uc010onu.2|13;uc001cvs.3|13;uc001cvt.3|12;uc010onv.2|11;NM_001168551|13;NM_018087|13;ENST00000371429.3|13;ENST00000537333.1|11;ENST00000234725.8|12	2152	2	0.09	1911	0	0	1624	5	0.31	1510	0	0	2.66	5.58	0.280721	0.0375288	0.058502
chr8:38276137	-	38275892	38277050	1	1.31	2.99	912	247	10	38276157|TAA;38276418|TAA;38276442|TGA;38276499|TGA;38276517|TAA;38276631|TAA;38276697|TAG;38276898|TAG;38276907|TAA;38276970|TAA	FGFR1	uc011lbu.2|10;uc011lbv.2|9;uc011lbw.2|8;uc022aua.1|9;uc022aub.1|9;uc022auc.1|8;uc022aud.1|8;NM_001174065|9;NM_001174066|8;NM_001174067|10;NM_015850|9;NM_023105|8;NM_023106|8;NM_023110|9;ENST00000425967.3|10;ENST00000397091.5|9;ENST00000341462.5|9;ENST00000447712.2|9;ENST00000397113.2|9;ENST00000356207.5|8;ENST00000326324.6|8;ENST00000397103.1|7;ENST00000397108.4|10	276	3	1.09	370	1	0.27	493	5	1.01	679	1	0.15	4.02	6.89	0.213798	0.0520317	0.0611682
chr17:65124609	-	65120131	65124766	1	9.06	8.31	156	4480	2	65124620|TAG;65124665|TGA	HELZ	uc002jfx.4|24;uc010wqk.2|24;NM_014877|24;NM_001330447|24;ENST00000358691.5|24;ENST00000580168.1|24	891	26	2.92	495	6	1.21	579	15	2.59	490	10	2.04	2.41	1.27	0.0318587	0.355654	0.0620949
chr15:72640370	-	72640100	72640388	3	4.68	5.37	17	272	1	72640385|TGA	HEXA	uc010ukn.2|9;uc002aun.4|9;uc010bix.3|9;uc010biy.2|8;uc010uko.1|7;NM_000520|9;NM_001318825|9;ENST00000268097.5|9;ENST00000566304.1|9;ENST00000567159.1|9;ENST00000429918.2|7	1680	5	0.3	1654	0	0	1555	5	0.32	1585	3	0.19	5.91	1.7	0.0326316	0.353414	0.0629971
chr14:54896964	-	54894560	54896978	3	10.24	8.38	13	2406	1	54896975|TAA	CNIH;CNIH1	uc001xat.1|4;NM_005776|4;ENST00000216416.4|4;ENST00000553660.1|3;ENST00000557690.1|5	5803	30	0.52	5671	17	0.3	4564	19	0.42	4532	14	0.31	1.72	1.35	0.0470631	0.250434	0.0641267
chr18:33726399	+	33726345	33734812	1	5.9	6.62	54	8414	2	33726384|TAG;33726396|TAG	ELP2	uc010xcg.2|12;uc002kzk.2|11;uc002kzm.2|10;uc002kzo.2|8;NM_001242875|12;NM_001242877|10;NM_001242879|8;NM_001324466|11;NM_001324468|10;NM_018255|11;ENST00000358232.6|11;ENST00000351393.6|10;ENST00000442325.2|12;ENST00000423854.2|8;ENST00000539560.1|11	3950	4	0.1	3225	0	0	2974	5	0.17	2745	1	0.04	4.08	4.61	0.0919591	0.129509	0.0646736
chr14:21967539	-	21967516	21967635	1	7.43	7.46	95	25	1	21967570|TGA	METTL3	uc001wbb.3|6;uc001wbc.3|8;NM_019852|8;ENST00000298717.4|8	1079	20	1.85	1315	18	1.37	950	17	1.79	1129	10	0.89	1.35	2.02	0.221746	0.0554763	0.0664044
chr19:10270132	-	10267186	10270333	3	10.86	8.7	200	2948	3	10270213|TAA;10270252|TGA;10270330|TAA	DNMT1	uc010xlc.2|17;uc002mng.3|16;uc002mnh.3|17;uc010xld.2|16;NM_001379|16;NM_001318731|17;NM_001130823|17;NM_001318730|16;ENST00000340748.4|16;ENST00000540357.1|16;ENST00000359526.4|17	2333	4	0.17	1970	0	0	2805	3	0.11	2484	0	0	4.22	3.54	0.0865815	0.149319	0.0691446
chr1:62976194	-	62973730	62976247	3	1.48	5.55	52	2466	2	62976199|TAA;62976244|TAA	DOCK7	uc001dam.3|14;uc001daq.4|34;uc001dap.4|33;uc001dan.4|33;uc001dao.4|33;uc010oov.1|5;NM_001272001|33;NM_001272000|33;NM_001271999|34;NM_033407|33;NM_001330614|34;ENST00000251157.5|34;ENST00000340370.5|33	2094	12	0.57	1442	3	0.21	1661	7	0.42	1325	2	0.15	2.75	2.79	0.0815976	0.159128	0.0693892
chr2:242283325	+	242283313	242285580	3	5.58	3.29	12	2256	1	242283314|TAA	SEPT2	uc002wbc.3|10;uc002wbd.3|9;uc002wbf.3|10;uc002wbg.3|9;uc002wbh.3|13;uc010zop.2|10;NM_001282972|10;NM_001321029|10;NM_004404|9;NM_001321033|11;NM_001321031|11;NM_001321030|10;NM_001321032|9;NM_001321035|10;NM_006155|9;NM_001282973|13;NM_001321034|11;NM_001008491|10;NM_001008492|10;ENST00000391973.2|9;ENST00000360051.3|10;ENST00000391971.2|9;ENST00000401990.1|13;ENST00000407971.1|8;ENST00000402092.…	12482	4	0.03	10563	0	0	12256	3	0.02	10594	0	0	4.23	3.46	0.0860973	0.154343	0.0707061
chr11:62365073	-	62364888	62365081	3	9.35	3.34	7	187	1	62365078|TGA	MTA2	uc010rlx.1|7;uc001ntq.2|7;NM_004739|7;NM_001330292|7;ENST00000278823.2|7;ENST00000524902.1|5;ENST00000527204.1|7	1793	14	0.78	1707	10	0.59	3478	38	1.09	3671	25	0.68	1.33	1.6	0.313355	0.042685	0.0710821
chr2:220406255	-	220405848	220406337	1	4.3	5.61	81	409	2	220406326|TAA;220406329|TGA	CHPF	uc010zlh.2|2;uc002vmc.4|2;NM_001195731|2;NM_024536|2;ENST00000243776.6|2;ENST00000535926.1|2	8	4	50	14	0	0	63	3	4.76	159	5	3.14	8.33	1.51	0.0331104	0.415045	0.0726593
chr4:39083797	+	39083780	39088134	1	8.35	8.68	17	4338	1	39083792|TGA	KLHL5	uc003gtp.3|5;uc003gtq.3|4;uc003gtr.2|4;uc003gts.3|4;uc003gtt.3|3;NM_199039|3;NM_001171654|4;NM_015990|4;NM_001007075|5;ENST00000261425.3|5;ENST00000508137.2|4;ENST00000504108.1|4;ENST00000359687.2|4;ENST00000381930.3|4;ENST00000261426.5|3	607	1	0.16	751	0	0	529	5	0.95	533	0	0	2.47	6.05	0.447388	0.0311031	0.0733994
chr4:128811597	+	128811392	128812246	1	7.64	10.65	205	650	9	128811410|TAA;128811422|TAA;128811434|TGA;128811449|TGA;128811464|TAG;128811503|TGA;128811575|TAA;128811581|TAG;128811584|TGA	PLK4	uc003ifo.3|7;uc011cgs.2|6;uc011cgt.2|7;NM_001190801|7;NM_014264|7;NM_001190799|6;ENST00000270861.5|7;ENST00000515069.1|7;ENST00000513090.1|6;ENST00000507249.1|7;ENST00000514379.1|7	1037	12	1.16	807	4	0.5	744	8	1.08	688	3	0.44	2.33	2.47	0.103149	0.141935	0.0764809
chr17:47393558	-	47390208	47394187	1	10.28	8.92	628	3352	12	47393561|TAA;47393636|TAA;47393678|TAA;47393687|TGA;47393834|TAA;47393930|TAA;47393942|TGA;47393999|TGA;47394005|TAA;47394059|TGA;47394089|TGA;47394149|TAG	ZNF652	uc002iov.4|2;uc002iow.3|2;NM_001145365|2;NM_014897|2;ENST00000362063.2|2;ENST00000430262.2|2	106	3	2.83	100	0	0	57	6	10.53	68	2	2.94	3.78	3.58	0.139976	0.105494	0.0770135
chr17:37358851	+	37358693	37359241	2	9.66	3.14	158	391	2	37358722|TGA;37358725|TAG	RPL19	uc002hrq.1|3;NM_001330200|3;NM_000981|3;ENST00000225430.4|3;ENST00000579374.1|3;ENST00000579260.1|3;ENST00000582193.1|3	20548	7	0.03	19481	3	0.02	50692	8	0.02	69654	4	0.01	2.21	2.75	0.194666	0.0772988	0.078195
chr4:48854038	+	48853993	48859229	2	6.33	7.69	45	5192	1	48854007|TGA	OCIAD1	uc003gyo.3|7;uc003gyr.3|7;uc010igk.3|7;NM_017830|7;NM_001079839|7;NM_001168254|7;ENST00000509122.1|6;ENST00000264312.7|7;ENST00000381473.3|7;ENST00000508293.1|7;ENST00000513391.2|7	3274	10	0.31	3727	6	0.16	2472	11	0.44	2906	6	0.21	1.9	2.16	0.156524	0.0961534	0.0782068
chr12:57006787	-	57006031	57006798	2	11	10.15	10	758	1	57006791|TGA	BAZ2A	uc009zow.1|5;uc001slp.1|5;uc001slq.1|5;NM_001300905|5;NM_013449|5;ENST00000379441.3|6;ENST00000179765.5|6;ENST00000551812.1|5;ENST00000549884.1|5	1384	4	0.29	1195	1	0.08	1320	4	0.3	1310	0	0	3.45	4.96	0.237144	0.0636955	0.0784362
chr1:150599786	-	150599003	150599942	1	5.84	2.37	155	785	1	150599808|TGA	ENSA	uc001evb.3|2;uc001evd.3|2;uc001evg.3|2;NM_207045|2;NM_207042|2;NM_207043|2;ENST00000369016.4|2;ENST00000361631.5|2;ENST00000339643.5|2;ENST00000503241.1|2	505	13	2.57	460	6	1.3	416	5	1.2	564	2	0.35	1.97	3.39	0.122667	0.123417	0.0785792
chr6:170892063	-	170891354	170892144	2	8.84	7.67	80	711	1	170892116|TAA	PDCD2	uc003qya.3|4;uc021ziq.1|3;uc003qyb.2|3;NM_001199464|4;NM_001199461|3;ENST00000537445.1|4	1132	4	0.35	1503	2	0.13	924	3	0.32	1333	0	0	2.66	5.77	0.223181	0.0688785	0.0795549
chr12:44338174	+	44338146	44605072	3	6.59	8.95	28	266899	1	44338147|TAG	TMEM117	ENST00000546868.1|3	22	8	36.36	34	3	8.82	31	4	12.9	21	1	4.76	4.12	2.71	0.0437115	0.352643	0.0797309
chr6:170892003	-	170891354	170892144	2	8.84	8.59	140	651	1	170892116|TAA	PDCD2	uc003qya.3|4;uc021ziq.1|3;uc003qyb.2|3;NM_001199464|4;NM_001199461|3;ENST00000537445.1|4	1132	24	2.12	1503	17	1.13	924	18	1.95	1333	24	1.8	1.87	1.08	0.0335353	0.459738	0.079743
chr13:103520613	+	103520608	103524547	3	5.75	2.08	5	3935	1	103520609|TAA	BIVM-ERCC5;ERCC5	uc001vpu.2|20;uc001vpw.3|12;uc010tjd.1|10;NM_001204425|20;NM_000123|12;ENST00000355739.4|12;ENST00000375954.1|3	584	8	1.37	590	3	0.51	499	6	1.2	511	2	0.39	2.69	3.07	0.111648	0.13847	0.0799201
chr16:70557135	-	70553635	70557275	1	6.79	4.36	139	3502	2	70557141|TAG;70557237|TAG	COG4	uc002ezc.3|1;uc002ezd.3|1;NM_001195139|1;NM_015386|1;ENST00000564415.1|1;ENST00000323786.5|1;ENST00000482252.1|1;ENST00000393612.4|1;ENST00000564653.1|1;ENST00000530160.1|1	319	10	3.13	233	3	1.29	437	8	1.83	435	3	0.69	2.43	2.65	0.13519	0.116989	0.0813995
chr1:155283104	+	155282187	155287731	1	7.54	2.57	917	4628	15	155282232|TGA;155282262|TGA;155282322|TAG;155282373|TAG;155282379|TGA;155282391|TAG;155282457|TGA;155282622|TAG;155282670|TGA;155282688|TGA;155282718|TGA;155282832|TGA;155282850|TGA;155282919|TAG;155283099|TGA	FDPS	uc001fkc.2|4;uc021paw.1|3;uc001fkd.2|3;uc001fke.2|4;NM_001135822|3;NM_001242824|3;NM_002004|4;NM_001135821|4;ENST00000447866.1|3;ENST00000368356.4|4;ENST00000356657.6|4	1657	6	0.36	2954	4	0.14	3175	2	0.06	5063	0	0	2.67	4.78	0.106832	0.148626	0.0816579
chr2:58359241	+	58359064	58362275	3	-1.85	8.92	177	3035	3	58359128|TAA;58359203|TAA;58359227|TAA	VRK2	uc002rzo.2|12;uc010fcb.2|11;uc002rzt.3|10;uc002rzs.3|9;uc002rzp.4|9;uc002rzv.3|9;uc010fcd.3|9;uc010fcc.4|8;uc002rzu.3|9;uc010ypg.2|9;NM_001288837|12;NM_001288836|10;NM_001130481|9;NM_001288839|8;NM_006296|9;NM_001130480|9;NM_001130483|9;NM_001130482|9;NM_001288838|11;ENST00000435505.2|12;ENST00000417641.2|11;ENST00000412104.2|9;ENST00000340157.4|9;ENST00000440705.2|9	575	3	0.52	668	0	0	704	4	0.57	764	1	0.13	4.65	4.34	0.0995448	0.163827	0.083434
chr12:121448619	-	121444198	121448630	3	7.82	1.51	10	4423	1	121448627|TAA	C12orf43	uc001tzh.1|3;uc009zxa.1|3;uc010szo.1|4;uc010szp.1|3;uc001tzi.1|3;NM_001286191|3;NM_001286192|3;NM_001286195|3;NM_001286196|3;NM_001286198|4;NM_022895|3;ENST00000445832.3|3;ENST00000288757.3|3;ENST00000537817.1|3;ENST00000536407.2|3;ENST00000366211.2|4;ENST00000539736.1|3	336	2	0.6	318	0	0	515	7	1.36	590	2	0.34	2.84	4.01	0.265095	0.0618713	0.083819
chr21:28214125	-	28213485	28214176	2	9.66	4.78	50	642	1	28214157|TAG	ADAMTS1	uc002ymf.3|3;NM_006988|3;ENST00000284984.3|3;ENST00000517777.1|3	860	2	0.23	930	0	0	920	4	0.43	853	0	0	3.24	4.64	0.231247	0.0728756	0.0856647
chr12:123812237	-	123812127	123812253	3	8.73	6.07	15	112	1	123812250|TAA	SBNO1	uc010tao.2|11;uc010tap.2|11;uc001ueu.2|12;uc001uet.2|13;uc001uev.2|12;uc009zxy.1|11;NM_001167856|11;NM_018183|11;ENST00000267176.4|11;ENST00000420886.2|11;ENST00000602750.1|12;ENST00000602398.1|12	1385	3	0.22	865	0	0	1004	5	0.5	696	0	0	2.5	4.16	0.233628	0.0722891	0.0858134
chr2:39081091	-	39075545	39081195	3	8.38	6.49	103	5548	3	39081123|TAG;39081156|TGA;39081192|TAA	DHX57	uc002rrd.4|1;uc002rre.3|8;uc002rrf.3|9;NM_001329963|9;NM_198963|9;ENST00000295373.6|9	1037	8	0.77	955	3	0.31	846	5	0.59	813	1	0.12	2.46	4.8	0.143078	0.119708	0.0867865
chr13:103275444	+	103275391	103279361	2	7.59	8.61	53	3918	2	103275414|TGA;103275429|TGA	TPP2	uc001vpi.4|6;NM_003291|6;NM_001330588|6;ENST00000376065.4|6;ENST00000376052.3|6	1137	14	1.23	806	4	0.5	861	6	0.7	691	2	0.29	2.48	2.41	0.0759084	0.229513	0.0879815
chr7:75684382	+	75684317	75686727	2	8.56	5.11	65	2346	1	75684379|TGA	MDH2	uc003ueo.3|2;uc011kgh.2|2;NM_001282403|2;NM_005918|2;ENST00000315758.5|2;ENST00000432020.2|2	2008	3	0.15	2213	0	0	6483	6	0.09	9792	4	0.04	4.41	2.27	0.107826	0.163611	0.0888694
chr17:1564804	-	1564701	1564904	3	8.07	7.66	99	105	1	1564850|TGA	PRPF8	uc002fte.3|26;NM_006445|26;ENST00000304992.6|26;ENST00000572621.1|25	7008	2	0.03	6905	0	0	7886	4	0.05	7413	0	0	2.96	4.7	0.253769	0.0706385	0.090015
chr1:109823390	-	109823112	109823398	3	9.21	4.94	7	280	1	109823395|TAA	PSRC1	uc001dxf.3|6;NM_001005290|6;ENST00000369904.3|6	645	13	2.02	673	12	1.78	896	25	2.79	1056	16	1.52	1.13	1.84	0.459195	0.0394767	0.0908247
chr19:35999017	-	35998414	35999106	1	9.21	1.07	88	605	4	35999053|TAG;35999062|TAA;35999065|TAG;35999092|TAG	DMKN	uc002nzj.3|3;uc002nzo.4|7;uc002nzz.3|8;NM_001126056|7;NM_001190348|8;ENST00000419602.1|7;ENST00000443640.1|4;ENST00000447113.2|8;ENST00000440396.1|8	380	13	3.42	463	14	3.02	478	15	3.14	592	8	1.35	1.13	2.32	0.450345	0.0404024	0.0910953
chr1:160283773	-	160282958	160283779	3	9.63	5.64	5	817	1	160283776|TAA	COPA	uc009wti.3|9;uc001fvv.4|9;uc009wtj.1|8;NM_001098398|9;NM_004371|9;ENST00000368069.3|9;ENST00000241704.7|9	2961	8	0.27	2515	1	0.04	2879	1	0.03	2514	0	0	6.8	1.75	0.0343059	0.533927	0.0915831
chr1:52859060	-	52854994	52859114	3	5.57	6.97	53	4068	2	52859063|TGA;52859111|TGA	ORC1	uc001ctt.3|6;uc010oni.2|6;uc001ctu.3|6;NM_001190818|6;NM_001190819|6;NM_004153|6;ENST00000371568.3|6;ENST00000371566.1|6	1204	16	1.33	1157	8	0.69	1064	26	2.44	1050	19	1.81	1.92	1.35	0.0921967	0.201195	0.0925121
chr11:113675569	-	113675474	113675589	3	8.68	6.6	19	97	1	113675586|TGA	USP28	uc001pog.3|10;uc001poh.3|20;uc010rwy.2|17;uc001poi.3|18;NM_001301029|17;NM_020886|20;ENST00000003302.4|20;ENST00000260188.5|19;ENST00000544967.1|10;ENST00000545540.1|17	1634	32	1.96	1326	22	1.66	1267	30	2.37	1030	14	1.36	1.18	1.74	0.325729	0.0569643	0.0925338
chr2:128878942	+	128878873	128880759	3	9.43	7.96	69	1818	1	128878874|TAA	UGGT1	uc002tps.3|10;uc010fme.1|8;uc002tpr.3|10;NM_020120|10;ENST00000375990.3|10;ENST00000259253.6|10	1252	12	0.96	848	2	0.24	860	4	0.47	627	2	0.32	4.06	1.46	0.0380201	0.500149	0.0943653
chr11:94225806	-	94224132	94225947	3	4.95	4.53	140	1676	5	94225833|TGA;94225848|TAA;94225878|TAA;94225887|TGA;94225944|TAA	MRE11A	uc001peu.2|2;uc001pev.2|2;NM_005591|2;NM_005590|2;NM_001330347|2;ENST00000323929.3|2;ENST00000323977.3|2;ENST00000393241.4|2;ENST00000540013.1|2;ENST00000536754.1|2;ENST00000538923.1|2	1705	10	0.59	1474	4	0.27	1327	12	0.9	1120	5	0.45	2.16	2.03	0.14345	0.134039	0.0952049
chr1:45205715	+	45205675	45206584	2	7.61	7.4	40	870	1	45205692|TAG	KIF2C	uc001cmg.4|1;uc010olb.2|1;NM_001297655|1;NM_006845|1;ENST00000372224.4|1;ENST00000372218.4|1	1166	12	1.03	778	3	0.39	1266	18	1.42	952	9	0.95	2.67	1.5	0.0913477	0.211606	0.095607
chr20:42339451	+	42338703	42340127	1	9.57	8.41	748	677	10	42338817|TGA;42338844|TAA;42338892|TGA;42338994|TAA;42339072|TGA;42339168|TGA;42339258|TGA;42339351|TGA;42339402|TGA;42339408|TGA	MYBL2	uc002xlb.1|10;uc010zwj.1|9;NM_001278610|9;NM_002466|10;ENST00000396863.4|9;ENST00000217026.4|10	516	16	3.1	652	9	1.38	2144	29	1.35	3554	47	1.32	2.25	1.02	0.0386564	0.50585	0.0964919
chr18:55274297	-	55273984	55274365	3	0.47	6.62	67	315	1	55274299|TAG	NARS	uc002lgs.2|9;uc010xea.1|7;NM_004539|9;ENST00000256854.5|9;ENST00000423481.2|7	1687	2	0.12	2085	1	0.05	1916	7	0.37	2382	2	0.08	2.47	4.35	0.421396	0.0474115	0.0981583
chr12:112645604	-	112642428	112645677	2	1.08	2.37	72	3178	2	112645616|TGA;112645628|TGA	HECTD4	uc021reb.1|52;uc001ttr.1|10;NM_001109662|52;ENST00000377560.5|51;ENST00000430131.2|51;ENST00000550722.1|52	419	4	0.95	303	0	0	382	3	0.79	299	0	0	3.62	3.13	0.11456	0.177717	0.0996427
chr2:222291153	-	222290863	222291183	3	8.57	5.83	29	292	1	222291180|TAA	EPHA4	uc002vmq.3|16;uc010zlm.1|15;NM_001304537|15;NM_004438|16;NM_001304536|17;ENST00000281821.2|16;ENST00000409938.1|17;ENST00000392071.4|15	265	24	9.06	209	12	5.74	257	16	6.23	242	9	3.72	1.58	1.67	0.139407	0.154945	0.104439
chr9:33468006	-	33467867	33468027	3	7.39	8.34	20	141	3	33468012|TGA;33468018|TAG;33468024|TGA	NOL6	uc003zsz.3|11;uc003zta.3|11;uc010mjv.3|11;uc011lob.2|10;uc003ztb.1|11;NM_022917|11;NM_139235|11;ENST00000353159.2|11;ENST00000297990.4|11;ENST00000379471.2|11;ENST00000455041.2|10	109	11	10.09	105	8	7.62	284	21	7.39	530	23	4.34	1.32	1.7	0.367219	0.0599028	0.105958
chr4:76416791	-	76415912	76416820	3	7.36	4.37	28	881	1	76416817|TGA	RCHY1	uc010iio.3|4;uc003hik.3|7;uc010iir.3|6;NM_001278536|6;NM_001278538|7;NM_001278539|7;NM_015436|7;ENST00000324439.5|7;ENST00000380840.2|6;ENST00000512706.1|7	2221	21	0.95	1706	10	0.59	1733	20	1.15	1602	12	0.75	1.61	1.54	0.142017	0.156356	0.10675
chr12:56530695	+	56530678	56531001	1	7	7.67	17	307	1	56530687|TAG	ESYT1	uc001sjr.3|16;uc001sjq.3|16;NM_015292|16;NM_001184796|16;ENST00000394048.5|16;ENST00000267113.4|16;ENST00000541590.1|16	517	7	1.35	528	2	0.38	944	3	0.32	1067	1	0.09	3.57	3.39	0.0861484	0.268661	0.110307
chr2:58312499	+	58312086	58313473	2	8.01	6.64	413	975	12	58312091|TAA;58312097|TAG;58312136|TGA;58312187|TAG;58312265|TGA;58312274|TAA;58312328|TAG;58312373|TAG;58312376|TAG;58312439|TAA;58312451|TAG;58312463|TAA	VRK2	uc002rzo.2|7;uc010fcb.2|6;uc002rzs.3|4;uc002rzp.4|4;uc002rzv.3|4;uc010fcd.3|4;uc002rzu.3|4;uc010ypg.2|4;NM_001288837|7;NM_001130481|4;NM_006296|4;NM_001130480|4;NM_001130483|4;NM_001130482|4;NM_001288838|6;ENST00000435505.2|7;ENST00000417641.2|6;ENST00000412104.2|4;ENST00000340157.4|4;ENST00000440705.2|4	794	5	0.63	823	3	0.36	666	4	0.6	640	0	0	1.73	4.81	0.344894	0.0681254	0.111628
chr1:155237783	-	155236687	155237800	3	6.95	6.97	16	1098	1	155237797|TAA	CLK2	uc001fjw.3|6;uc001fjy.3|6;uc009wqm.3|6;NM_001294338|6;NM_003993|6;ENST00000361168.5|6;ENST00000368361.4|6;ENST00000355560.4|6;ENST00000536801.1|6	3417	20	0.59	3055	12	0.39	3569	16	0.45	3458	9	0.26	1.49	1.72	0.179213	0.131462	0.111867
chr17:58286705	-	58286190	58286730	1	6.36	6.12	24	517	1	58286716|TGA	USP32	uc002iyn.1|14;uc002iyo.1|22;NM_032582|22;ENST00000300896.4|22;ENST00000592339.1|14	869	5	0.58	647	1	0.15	732	8	1.09	555	2	0.36	3.72	3.03	0.194854	0.123418	0.113694
chr21:34941683	+	34941394	34945613	1	7.56	4.87	289	3931	8	34941436|TAA;34941469|TGA;34941481|TGA;34941487|TAA;34941577|TAA;34941598|TAA;34941616|TAA;34941646|TGA	SON	uc002ysd.3|9;uc002yse.1|8;uc002ysf.1|7;NM_001291412|7;NM_138927|8;ENST00000356577.4|8;ENST00000381692.2|7	5083	5	0.1	4263	0	0	3663	1	0.03	3464	0	0	5.03	1.89	0.0476492	0.514029	0.115347
chr15:41071280	-	41068826	41071420	2	7.03	6.36	139	2456	1	41071284|TAG	DNAJC17	uc001zms.2|4;NM_018163|4;ENST00000220496.4|4;ENST00000561018.1|4;ENST00000559310.1|4	123	4	3.25	128	1	0.78	284	12	4.23	382	9	2.36	4.16	1.79	0.180191	0.136484	0.115718
chr4:69188378	-	69185924	69188466	3	6.12	5.69	87	2456	1	69188415|TGA	YTHDC1	uc003hdx.3|11;uc003hdy.3|10;NM_001031732|11;NM_133370|10;NM_001330698|11;ENST00000344157.4|11;ENST00000355665.3|10;ENST00000579690.1|11	1617	30	1.86	1229	16	1.3	1828	23	1.26	1551	13	0.84	1.43	1.5	0.160777	0.15755	0.118439
chr12:56748241	-	56745235	56748249	3	7.23	6.43	7	3008	1	56748246|TGA	STAT2	uc001sld.3|8;uc001slc.3|8;uc010sqn.2|8;NM_005419|8;NM_198332|8;ENST00000314128.4|8;ENST00000557235.1|8;ENST00000418572.2|8	72	3	4.17	107	0	0	152	4	2.63	195	3	1.54	5.92	1.71	0.0683272	0.370975	0.118502
chr13:42788763	+	42788749	42789710	1	8.41	6.41	14	948	2	42788758|TAA;42788761|TGA	DGKH	uc010tfh.2|26;uc001uyl.2|25;uc001uym.2|25;uc010tfi.2|21;uc001uyo.2|23;uc010tfj.2|23;NM_001204504|26;NM_152910|25;NM_178009|25;NM_001204505|23;NM_001204506|23;NM_001297429|21;ENST00000540693.1|26;ENST00000337343.4|25;ENST00000379274.2|25;ENST00000261491.5|25;ENST00000536612.1|23;ENST00000538674.1|20	129	40	31.01	98	18	18.37	111	19	17.12	102	15	14.71	1.69	1.16	0.0618848	0.412473	0.119156
chr17:35798024	+	35797931	35800605	3	8.85	6.93	93	2582	1	35797932|TAA	TADA2A	uc002hnt.3|5;uc002hnu.1|5;uc002hnv.3|5;NM_001291918|5;NM_001166105|5;NM_133439|5;NM_001488|5;ENST00000394395.2|5;ENST00000490992.2|5;ENST00000586023.1|5;ENST00000225396.6|5;ENST00000417170.1|5	675	45	6.67	505	22	4.36	529	27	5.1	452	20	4.42	1.53	1.15	0.0684135	0.374601	0.11953
chr1:100739980	+	100739009	100740379	3	11	9.66	971	400	20	100739010|TAA;100739052|TAG;100739058|TAG;100739070|TAG;100739124|TAA;100739214|TAG;100739328|TAA;100739415|TAA;100739469|TAA;100739478|TGA;100739664|TGA;100739673|TAA;100739748|TGA;100739760|TAG;100739763|TAG;100739847|TAA;100739865|TGA;100739880|TAA;100739919|TGA;100739949|TAG	RTCA	uc001dtd.3|6;uc001dtc.3|5;NM_001130841|6;NM_003729|5;ENST00000370128.4|5;ENST00000260563.4|6	2121	8	0.38	1764	4	0.23	1806	4	0.22	1522	0	0	1.66	4.21	0.295083	0.0869433	0.119632
chr19:50170963	+	50170419	50172107	2	9.45	1.89	544	1145	10	50170433|TGA;50170472|TAG;50170667|TAG;50170733|TAG;50170853|TAG;50170859|TGA;50170874|TAG;50170877|TAA;50170901|TGA;50170937|TGA	BCL2L12	uc002ppa.3|3;uc002ppb.3|3;uc031rlz.1|3;uc031rma.1|3;uc031rmb.1|3;NM_001040668|3;NM_001282516|3;NM_001282519|3;NM_001282520|3;NM_138639|3;ENST00000441864.2|3;ENST00000246785.3|3	162	3	1.85	199	2	1.01	539	4	0.74	936	1	0.11	1.84	6.95	0.407881	0.0636828	0.1208
chr14:76246154	+	76246046	76248829	2	10.36	8.99	108	2676	4	76246060|TAA;76246063|TGA;76246087|TGA;76246114|TGA	TTLL5	uc010ask.2|25;uc001xrx.3|24;uc001xrz.3|10;NM_015072|24;ENST00000557636.1|25;ENST00000298832.9|24;ENST00000556893.1|10;ENST00000554510.1|9	1186	13	1.1	727	3	0.41	858	4	0.47	633	1	0.16	2.66	2.95	0.0892308	0.296715	0.122624
chrX:54467325	+	54467214	54469832	2	10.13	9.16	111	2508	2	54467219|TGA;54467225|TGA	TSR2	uc004dte.3|2;NM_058163|2;ENST00000375151.4|2	733	16	2.18	625	9	1.44	1065	12	1.13	1326	8	0.6	1.52	1.87	0.214474	0.123493	0.12266
chr7:98957399	+	98957362	98961165	3	6.85	5.39	37	3767	1	98957363|TAG	ARPC1A	uc003upx.2|8;uc003upy.2|8;NM_001190996|8;NM_006409|8;ENST00000432884.2|10;ENST00000262942.5|8	1541	1	0.06	1522	0	0	2294	4	0.17	2442	0	0	1.98	5.32	0.503264	0.0551699	0.127274
chr1:101341587	-	101339987	101342349	1	9.43	11.01	761	1602	18	101341591|TAA;101341678|TAA;101341753|TAA;101341774|TGA;101341813|TAA;101341915|TAG;101341972|TAA;101342011|TAA;101342014|TGA;101342038|TAG;101342080|TGA;101342164|TAG;101342173|TGA;101342212|TAG;101342245|TAA;101342275|TAA;101342293|TAA;101342326|TGA	EXTL2	uc031png.1|5;uc010ouk.2|5;uc001dtk.2|4;uc001dtm.2|4;uc001dtl.2|4;NM_001261441|5;NM_001261440|4;NM_001439|4;NM_001033025|4;ENST00000370113.3|4;ENST00000370114.3|4;ENST00000535414.1|5	415	9	2.17	545	4	0.73	301	9	2.99	441	12	2.72	2.95	1.1	0.055571	0.500327	0.127413
chrX:70765227	+	70764486	70767756	1	10.29	2.88	741	2530	12	70764495|TGA;70764498|TAG;70764660|TAA;70764672|TAA;70764708|TGA;70764726|TAA;70764744|TGA;70764798|TGA;70764816|TGA;70764924|TAA;70765008|TGA;70765149|TAA	OGT	uc004eaa.2|4;uc004eab.2|4;NM_181672|4;NM_181673|4;ENST00000373719.3|4;ENST00000373701.3|4	1042	7	0.67	949	4	0.42	904	8	0.88	995	3	0.3	1.59	2.94	0.33049	0.0861883	0.129843
chr15:78577920	-	78577682	78578382	3	8.17	3.16	461	240	14	78577956|TGA;78578067|TAG;78578091|TAA;78578100|TAA;78578124|TAG;78578157|TAA;78578187|TAA;78578196|TAA;78578229|TAG;78578235|TGA;78578238|TAG;78578274|TAG;78578310|TAA;78578355|TAA	WDR61	uc002bdn.3|9;uc002bdo.3|9;NM_001303247|9;NM_001303248|7;NM_025234|9;ENST00000558311.1|9;ENST00000267973.2|9;ENST00000558459.1|7;ENST00000560569.1|9	2338	11	0.47	2286	4	0.17	2361	7	0.3	2547	6	0.24	2.69	1.26	0.064978	0.444964	0.131365
chr10:18840645	-	18837167	18840751	1	5.57	6.03	105	3480	2	18840695|TAA;18840728|TGA	NSUN6	uc010qcp.1|9;NM_182543|9;ENST00000377304.4|9	299	6	2.01	315	2	0.63	362	4	1.1	328	1	0.3	3.16	3.62	0.130668	0.22165	0.131541
chr9:114182281	-	114180287	114182296	3	10.27	0.11	14	1996	1	114182293|TAA	KIAA0368	uc004bfe.1|17;uc010muc.1|16;NM_001080398|17;ENST00000338205.5|15;ENST00000259335.4|17;ENST00000602447.1|15	1954	33	1.69	1333	18	1.35	1617	27	1.67	1245	13	1.04	1.25	1.6	0.27113	0.107722	0.132404
chr15:72495343	-	72492997	72495362	3	9.46	8.88	18	2348	1	72495359|TAG	PKM	uc010bit.1|9;uc010uki.2|10;uc002atx.2|9;uc002atw.2|9;uc002atv.2|9;uc010biu.1|9;NM_001206799|9;NM_001206796|10;NM_001316318|9;NM_182470|9;NM_182471|9;ENST00000319622.6|9;ENST00000565184.1|9;ENST00000389093.3|9;ENST00000568883.1|6;ENST00000565154.1|10;ENST00000568459.1|9;ENST00000561609.1|9	58	2	3.45	111	0	0	218	7	3.21	449	9	2	5.69	1.6	0.121775	0.2493	0.136452
chr1:75677103	-	75669519	75677152	2	7	8.68	48	7586	1	75677112|TAA	SLC44A5	uc001dgt.2|23;uc001dgs.2|24;uc001dgr.2|25;uc010oqz.1|22;NM_001320285|25;NM_001130058|23;NM_001320287|24;ENST00000370859.3|23	136	5	3.68	70	0	0	102	6	5.88	81	2	2.47	3.11	2.38	0.130101	0.242396	0.140544
chrX:69368695	+	69368691	69370059	3	7.33	3.02	4	1365	1	69368692|TAG	IGBP1	uc004dxv.3|4;uc004dxw.3|5;NM_001551|5;ENST00000342206.6|4;ENST00000356413.4|5	1522	4	0.26	1316	2	0.15	1359	4	0.29	1230	0	0	1.73	4.53	0.414454	0.0761843	0.140679
chr17:61908314	+	61908296	61908395	2	9.24	3.37	18	82	1	61908307|TAG	PSMC5	uc002jcb.3|7;uc010ddy.3|6;uc002jcd.3|7;NM_002805|7;NM_001199163|7;ENST00000310144.6|7;ENST00000585123.1|8;ENST00000580864.1|8;ENST00000375812.4|7;ENST00000581882.1|6	2458	16	0.65	2040	11	0.54	3460	19	0.55	3347	10	0.3	1.21	1.84	0.389845	0.0811537	0.140894
chr21:40719840	-	40717201	40720217	1	10.22	8.58	376	2641	7	40717199|TGA;40719882|TAA;40719888|TGA;40720041|TAG;40720086|TAG;40720095|TAA;40720137|TAG	HMGN1	uc002yxo.3|4;NM_004965|4;ENST00000380749.5|4;ENST00000380748.1|3;ENST00000380747.1|4	11308	2	0.02	10180	1	0.01	10449	7	0.07	12057	2	0.02	1.8	4.04	0.539366	0.0595068	0.142475
chr12:111160204	-	111160075	111160276	1	8.35	4.3	71	131	1	111160211|TGA	PPP1CC	uc021rdx.1|5;uc001tru.3|5;NM_001244974|5;NM_002710|5;ENST00000335007.5|5;ENST00000340766.5|5;ENST00000546933.1|4;ENST00000550991.1|5	9723	21	0.22	9302	17	0.18	7327	24	0.33	7492	15	0.2	1.18	1.64	0.363959	0.0884653	0.142825
chr21:38469207	+	38468944	38470214	3	9.66	7.92	263	1008	11	38468945|TAA;38468954|TAA;38468984|TAA;38469038|TGA;38469071|TAA;38469098|TAA;38469101|TAA;38469110|TGA;38469128|TGA;38469149|TAA;38469161|TAA	TTC3	ENST00000399010.1|10	63	20	31.75	32	10	31.25	40	16	40	34	5	14.71	1.02	2.72	0.578569	0.0561608	0.143837
chr16:30724204	+	30724137	30724528	1	5.36	6.6	67	325	2	30724170|TGA;30724188|TAA	SRCAP	uc021tgn.1|14;uc002dze.1|14;uc002dzg.1|10;NM_006662|14;ENST00000344771.4|14;ENST00000395059.2|14;ENST00000262518.4|14;ENST00000380361.3|11	945	5	0.53	792	3	0.38	1236	16	1.29	1253	8	0.64	1.4	2.03	0.463809	0.0723484	0.147463
chr7:87478504	-	87477293	87479195	3	7.52	6.49	690	1213	13	87477292|TGA;87478565|TGA;87478742|TGA;87478745|TGA;87478814|TGA;87478859|TGA;87478952|TAA;87479012|TGA;87479039|TGA;87479042|TGA;87479165|TAA;87479180|TAA;87479192|TAA	SLC25A40	uc003uje.3|6;NM_018843|6;ENST00000341119.5|6	480	9	1.88	411	5	1.22	428	8	1.87	340	2	0.59	1.54	3.18	0.309403	0.110096	0.149183
chr2:27607373	-	27606960	27607539	1	10.28	7.88	165	415	3	27607390|TGA;27607399|TGA;27607405|TAG	PPM1G	uc002rkl.4|5;NM_177983|5;ENST00000344034.4|5;ENST00000350803.4|6	5454	4	0.07	5059	0	0	7214	2	0.03	7712	1	0.01	4.64	2.14	0.0724998	0.475039	0.150453
chr11:118960486	+	118960471	118960699	3	7.61	7.66	15	214	1	118960472|TAA	HMBS	uc009zao.2|6;uc001puz.1|6;uc001pva.1|6;uc001pve.2|6;uc001pvf.1|6;NM_000190|6;NM_001258208|6;NM_001258209|6;NM_001024382|6;ENST00000278715.3|6;ENST00000537841.1|6;ENST00000542729.1|6;ENST00000442944.2|7;ENST00000544387.1|6;ENST00000543090.1|5;ENST00000539986.1|6;ENST00000535253.1|6;ENST00000392841.1|6	1787	5	0.28	1599	2	0.13	2439	8	0.33	2341	3	0.13	2.24	2.56	0.275059	0.127463	0.152535
chr15:101825700	-	101825266	101825930	1	7.46	4.62	229	436	5	101825736|TAA;101825778|TAA;101825817|TAG;101825892|TAA;101825916|TAG	SNRPA1	uc002bww.3|7;NM_003090|7;ENST00000254193.6|7;ENST00000560496.1|8;ENST00000559686.1|4	6235	4	0.06	6678	0	0	6355	2	0.03	7041	2	0.03	5.36	1.11	0.0543998	0.648181	0.153208
chr3:52438267	-	52437911	52438468	3	4.81	6.58	200	358	4	52438273|TGA;52438279|TAA;52438414|TGA;52438435|TAG	BAP1	uc003ddx.4|12;NM_004656|12;ENST00000460680.1|12;ENST00000296288.5|12	883	1	0.11	855	0	0	1576	5	0.32	1922	1	0.05	1.94	6.1	0.508338	0.0698426	0.154019
chr5:6602485	-	6600346	6602573	3	9.73	6.03	87	2141	1	6602570|TAA	NSUN2	uc003jdt.3|12;uc003jdu.3|18;uc011cmk.2|17;uc003jdv.3|17;NM_017755|18;NM_001193455|17;ENST00000264670.6|18;ENST00000539938.1|17;ENST00000506139.1|17	2847	9	0.32	2681	4	0.15	3180	15	0.47	3120	10	0.32	2.12	1.47	0.158884	0.227049	0.15592
chr1:55608379	-	55607405	55608414	1	7.97	8.39	34	976	1	55608382|TGA	USP24	uc001cyg.4|20;uc021onw.1|23;NM_015306|23;ENST00000294383.6|23;ENST00000407756.1|20	2413	10	0.41	1424	2	0.14	1829	9	0.49	1059	3	0.28	2.95	1.74	0.119388	0.303742	0.156546
chr14:21967554	-	21967516	21967635	1	7.43	5.28	80	40	1	21967570|TGA	METTL3	uc001wbb.3|6;uc001wbc.3|8;NM_019852|8;ENST00000298717.4|8	1079	18	1.67	1315	12	0.91	950	17	1.79	1129	19	1.68	1.83	1.06	0.0740841	0.492693	0.157334
chr14:59942200	-	59941245	59942586	1	10.45	4.86	385	957	9	59942218|TAA;59942272|TAA;59942275|TGA;59942350|TGA;59942353|TAA;59942356|TAA;59942398|TAA;59942509|TAA;59942512|TGA	L3HYPDH	ENST00000487285.1|4	26	5	19.23	25	1	4	16	3	18.75	20	1	5	4.81	3.75	0.142029	0.265073	0.161113
chr5:179047796	-	179045325	179047892	2	9.8	4.29	95	2473	3	179047828|TAG;179047831|TAA;179047885|TAG	HNRNPH1	ENST00000510678.1|3;ENST00000519958.1|2;ENST00000508103.1|4;ENST00000506721.1|4	1078	20	1.86	1225	14	1.14	949	12	1.26	1125	11	0.98	1.62	1.29	0.111213	0.341836	0.16232
chr21:38524387	+	38524330	38525250	2	9.55	6.12	57	864	5	38524350|TGA;38524353|TAA;38524359|TAA;38524374|TAA;38524386|TAA	TTC3	uc011aed.1|17;uc002yvz.3|26;uc011aee.1|18;uc002ywa.3|26;uc002ywb.3|25;uc010gnf.3|24;uc002ywc.3|16;NM_001320703|26;NM_003316|26;NM_001320704|26;NM_001330683|26;NM_001001894|26;NM_001330681|17;NM_001330682|17;ENST00000418766.1|26;ENST00000355666.1|26;ENST00000540756.1|17;ENST00000399017.2|26;ENST00000354749.2|25	2026	14	0.69	1684	8	0.48	1509	10	0.66	1305	4	0.31	1.45	2.16	0.265143	0.143408	0.162344
chr7:105111035	-	105108911	105111134	1	6.97	8.88	98	2126	2	105111048|TGA;105111090|TAA	PUS7	uc010lji.3|11;uc003vcx.3|11;uc003vcy.3|11;uc003vcz.1|11;NM_001318164|11;NM_001318163|11;NM_019042|11;ENST00000356362.2|11;ENST00000469408.1|11	1453	17	1.17	1093	8	0.73	1147	11	0.96	925	5	0.54	1.6	1.77	0.185854	0.207153	0.163899
chr19:47761968	+	47761921	47763577	1	5.77	7.39	47	1610	1	47761927|TAG	CCDC9	uc010xym.2|3;NM_015603|3;ENST00000221922.6|3	160	4	2.5	138	0	0	291	3	1.03	323	2	0.62	4.32	1.66	0.0855079	0.452976	0.164657
chr8:17089657	-	17088358	17089935	1	3.33	9.22	277	1301	9	17089681|TAG;17089693|TGA;17089702|TAA;17089765|TGA;17089828|TAA;17089840|TAA;17089882|TAA;17089891|TGA;17089930|TGA	CNOT7	uc003wxf.1|6;uc003wxg.1|6;NM_001322090|7;NM_001322092|7;NM_001322091|6;NM_001322097|7;NM_001322093|7;NM_001322095|7;NM_001322096|7;NM_013354|6;ENST00000361272.4|6	2531	4	0.16	2047	1	0.05	2092	3	0.14	1859	0	0	3.24	3.55	0.2608	0.148645	0.164765
chrX:123185249	+	123185245	123189977	3	9.49	4.58	4	4729	1	123185246|TAA	STAG2	uc004eua.3|13;uc004etz.4|12;uc004eub.3|13;uc004euc.3|13;uc004eud.3|13;uc004eue.3|12;NM_001042749|13;NM_001282418|13;NM_001042750|13;NM_001042751|13;NM_006603|12;ENST00000455404.1|12;ENST00000218089.9|13;ENST00000354548.5|12;ENST00000371160.1|13;ENST00000371157.3|12;ENST00000371145.3|13;ENST00000371144.3|13	4043	4	0.1	2808	0	0	2937	2	0.07	2261	0	0	3.47	2.31	0.121406	0.319395	0.164797
chr12:32890988	+	32890877	32892997	1	6.43	6.8	111	2010	2	32890892|TAA;32890955|TAG	DNM1L	uc001rlg.2|16;uc001rlh.2|15;NM_001278465|16;NM_001278463|15;ENST00000547312.1|15;ENST00000381000.4|16	53	5	9.43	64	2	3.12	113	3	2.65	143	1	0.7	3.02	3.8	0.170052	0.234668	0.168452
chr10:79554601	-	79553876	79554606	3	7.33	6.43	4	727	1	79554603|TAG	DLG5	uc001jzi.3|15;uc001jzj.3|25;uc001jzk.3|30;NM_004747|30;ENST00000424842.1|18;ENST00000372391.2|30;ENST00000372388.2|29	673	17	2.53	560	10	1.79	867	13	1.5	727	6	0.83	1.41	1.82	0.252873	0.161431	0.171391
chr12:110466481	+	110466448	110467282	3	6.42	3.25	33	802	1	110466449|TAA	ANKRD13A	uc001tpx.3|10;uc010sxw.2|10;NM_033121|10;ENST00000261739.4|10	883	20	2.27	646	11	1.7	710	18	2.54	594	9	1.52	1.33	1.67	0.286323	0.142695	0.171504
chr19:13218276	-	13216421	13218387	3	9.46	5.26	110	1857	1	13218384|TAG	TRMT1	uc010xmy.1|4;uc002mwj.2|13;uc002mwk.2|12;uc002mwl.3|14;uc010xmz.1|14;NM_001142554|12;NM_017722|13;NM_001136035|14;ENST00000437766.1|13;ENST00000357720.4|14;ENST00000221504.8|12;ENST00000592062.1|15	111	6	5.41	108	4	3.7	464	21	4.53	726	21	2.89	1.46	1.56	0.401824	0.102114	0.172064
chr1:151171664	+	151171558	151196720	2	9.88	10.91	106	25057	2	151171590|TGA;151171623|TAA	PIP5K1A	uc021oyo.1|1;uc001exj.3|1;uc010pcu.2|1;NM_001135636|1;NM_001135638|1;NM_001330689|1;ENST00000409426.1|1;ENST00000441902.2|1;ENST00000368888.4|1	350	20	5.71	349	12	3.44	462	18	3.9	555	18	3.24	1.66	1.2	0.115904	0.354042	0.172074
chr4:78085774	+	78085633	78086953	3	10.08	9.88	141	1180	5	78085634|TAG;78085655|TAA;78085670|TAA;78085706|TAG;78085748|TAA	CCNG2	uc003hkq.4|7;uc003hkn.4|8;uc003hkp.4|6;NM_004354|7;ENST00000316355.5|7;ENST00000502280.1|8;ENST00000395640.1|6	798	14	1.75	836	10	1.2	647	4	0.62	679	1	0.15	1.47	4.2	0.236512	0.17371	0.172231
chrX:155127936	+	155127914	155130160	1	9.45	7.64	22	2225	1	155127932|TAA	VAMP7	uc011naa.2|4;uc004fnr.3|4;uc011nab.2|3;uc004fnt.3|3;uc004fns.3|4;uc011nac.2|3;NM_001185183|4;NM_005638|4;NM_001145149|3;ENST00000286448.6|4;ENST00000262640.6|4;ENST00000460621.1|3	2609	9	0.34	2386	3	0.13	2104	6	0.29	1909	4	0.21	2.74	1.36	0.0974695	0.438394	0.177452
chr7:56130027	+	56129543	56130375	2	10.77	5.57	484	349	19	56129563|TAG;56129575|TAG;56129581|TAA;56129590|TGA;56129611|TAA;56129689|TAA;56129692|TAA;56129704|TGA;56129767|TGA;56129791|TAA;56129797|TGA;56129848|TGA;56129851|TAA;56129884|TGA;56129908|TAA;56129947|TGA;56129956|TGA;56129962|TAG;56130001|TAG	CCT6A	uc003trl.1|12;uc003trm.1|11;uc011kcu.1|13;NM_001762|12;NM_001009186|11;ENST00000275603.4|12;ENST00000335503.3|11;ENST00000540286.1|13	13776	6	0.04	13004	1	0.01	11840	3	0.03	12729	3	0.02	5.66	1.08	0.072557	0.621769	0.184902
chr1:28240421	-	28233794	28240573	1	4.29	8.56	151	6629	4	28233792|TAG;28240469|TGA;28240511|TGA;28240565|TGA	RPA2	uc001bpe.1|2;NM_001297558|2;NM_002946|2;ENST00000373912.3|2;ENST00000373909.3|2;ENST00000313433.7|1;ENST00000444045.1|2	1998	28	1.4	1407	15	1.07	2656	15	0.56	2757	10	0.36	1.31	1.56	0.244797	0.186749	0.186763
chr12:57036935	-	57036616	57037186	1	10.22	0.56	250	321	4	57036962|TAA;57036968|TGA;57036974|TGA;57037100|TAA	ATP5B	uc001slr.3|5;NM_001686|5;ENST00000262030.3|5;ENST00000552919.1|5;ENST00000553007.2|3	26329	4	0.02	22969	0	0	23475	5	0.02	21043	4	0.02	4.36	1.12	0.0813761	0.566973	0.188064
chr6:168316258	+	168316114	168317768	1	5.95	5.56	144	1511	1	168316249|TAG	AFDN;MLLT4	uc003qwb.1|17;uc003qwc.2|18;uc021zij.1|17;uc021zik.1|18;uc021zim.1|11;uc003qwg.1|3;NM_001040000|18;NM_001207008|17;NM_001291964|18;ENST00000344191.4|18;ENST00000351017.4|19;ENST00000392108.3|18;ENST00000366806.2|18;ENST00000392112.1|17;ENST00000447894.2|18;ENST00000400822.3|18;ENST00000497596.2|1	817	9	1.1	777	8	1.03	1148	7	0.61	1173	2	0.17	1.07	3.58	0.54262	0.0852755	0.188477
chr21:40719766	-	40717201	40720217	1	10.22	7.3	450	2567	6	40719882|TAA;40719888|TGA;40720041|TAG;40720086|TAG;40720095|TAA;40720137|TAG	HMGN1	uc002yxo.3|4;NM_004965|4;ENST00000380749.5|4;ENST00000380748.1|3;ENST00000380747.1|4	11308	4	0.04	10180	0	0	10449	2	0.02	12057	2	0.02	4.5	1.15	0.0767257	0.63212	0.19527
chr16:53504209	+	53504098	53504294	2	10.51	0.05	111	86	2	53504121|TGA;53504169|TAG	RBL2	uc002ehi.4|15;uc002ehj.3|14;NM_001323608|15;NM_001323609|15;NM_001323610|15;NM_005611|15;NM_001323611|15;ENST00000262133.6|15	243	1	0.41	313	0	0	356	5	1.4	504	2	0.4	2.57	3.54	0.438061	0.112045	0.19703
chr14:92441437	-	92441088	92441515	1	6.6	5.19	77	351	1	92441501|TGA	TRIP11	uc010auf.2|12;uc001xzy.3|18;NM_001321851|18;NM_004239|18;ENST00000267622.4|18	432	7	1.62	278	4	1.44	399	7	1.75	289	1	0.35	1.13	5.07	0.557424	0.0887499	0.1982
chr12:4430474	+	4430470	4440445	3	7.39	0.6	4	9972	1	4430471|TGA	C12orf5;TIGAR	uc001qmp.3|1;NM_020375|1;ENST00000179259.4|1	317	4	1.26	177	0	0	302	2	0.66	253	0	0	2.8	2.51	0.171475	0.297431	0.202778
chr15:71272623	+	71272524	71276432	1	7.64	7.4	99	3810	1	71272563|TAG	LRRC49	uc002asu.3|11;uc002asx.3|11;uc010ukf.2|10;uc002asw.3|10;uc002asy.3|12;uc002asz.3|11;NM_001284357|11;NM_001199017|10;NM_001199018|11;NM_017691|10;ENST00000544974.2|11;ENST00000560369.1|10;ENST00000260382.5|10;ENST00000443425.2|11;ENST00000560691.1|12;ENST00000560158.2|2;ENST00000558808.1|4	352	7	1.99	349	3	0.86	266	4	1.5	304	2	0.66	2.31	2.29	0.178329	0.286132	0.202849
chr10:327040	-	323518	327139	3	11.01	8.76	98	3524	3	327043|TAA;327082|TGA;327136|TAA	DIP2C	uc001ifp.3|36;NM_014974|36;ENST00000280886.6|36	162	5	3.09	81	2	2.47	231	8	3.46	199	2	1.01	1.25	3.45	0.573761	0.0896742	0.204114
chr2:55899689	-	55899182	55900027	3	5.17	7.05	337	509	8	55899733|TGA;55899742|TAA;55899817|TGA;55899841|TAA;55899889|TAA;55899904|TAA;55900006|TGA;55900024|TAA	PNPT1	uc002rzf.3|9;NM_033109|9;ENST00000447944.2|9;ENST00000415374.1|9	2507	6	0.24	2033	3	0.15	1778	5	0.28	1560	1	0.06	1.62	4.39	0.366867	0.143454	0.207593
chr16:56782349	+	56782339	56792449	3	7	6.35	10	10101	1	56782340|TGA	NUP93	uc002eka.3|2;NM_014669|2;ENST00000308159.5|2;ENST00000569842.1|2	420	4	0.95	500	3	0.6	1125	12	1.07	1771	11	0.62	1.59	1.72	0.407167	0.138078	0.218051
chr17:26676103	-	26675258	26676108	3	8.95	6.51	4	847	1	26676105|TGA	POLDIP2	uc002haz.3|11;ENST00000540200.1|11	874	3	0.34	986	1	0.1	2235	10	0.45	3194	9	0.28	3.38	1.59	0.269373	0.216495	0.224049
chr1:153720037	+	153719840	153721164	2	10.67	9.07	197	1128	4	153719914|TAA;153719947|TAG;153719962|TGA;153720004|TGA	INTS3	uc009wom.3|6;uc001fct.3|5;NM_001324475|6;NM_023015|5;ENST00000318967.2|5;ENST00000435409.2|6	1783	4	0.22	1507	0	0	1653	2	0.12	1702	2	0.12	4.23	1.03	0.0864841	0.676589	0.224606
chr21:40719840	-	40719410	40720217	1	10.22	8.58	376	432	6	40719882|TAA;40719888|TGA;40720041|TAG;40720086|TAG;40720095|TAA;40720137|TAG	HMGN1	ENST00000436324.1|4;ENST00000443046.1|4	397	9	2.27	333	3	0.9	377	7	1.86	401	6	1.5	2.52	1.24	0.128255	0.45711	0.224925
chr3:52440770	-	52440393	52440844	3	9.16	5.95	73	379	1	52440841|TAA	BAP1	uc003ddx.4|8;NM_004656|8;ENST00000460680.1|8	67	5	7.46	60	2	3.33	333	17	5.11	789	30	3.8	2.24	1.34	0.286603	0.21281	0.231587
chr9:125585239	-	125582916	125585294	1	8.83	8.73	54	2325	1	125585247|TAG	PDCL	uc004bmz.2|3;NM_005388|3;ENST00000259467.4|3	1011	4	0.4	778	1	0.13	886	5	0.56	900	2	0.22	3.08	2.54	0.280112	0.2211	0.234211
chr3:154010333	-	154007616	154010339	3	10.51	6.03	5	2719	1	154010336|TAA	DHX36	uc010hvq.3|15;uc003ezy.4|15;uc003ezz.4|15;NM_020865|15;NM_001114397|15;ENST00000496811.1|15;ENST00000308361.6|15;ENST00000544526.1|15;ENST00000329463.5|15	2045	4	0.2	1486	0	0	1508	2	0.13	1320	1	0.08	3.63	1.75	0.112739	0.550014	0.234421
chr1:113635911	+	113635903	113636051	3	8.54	7.79	8	141	1	113635904|TAA	LRIG2	uc001edf.1|3;uc009wgn.1|4;NM_014813|3;NM_001312686|4;ENST00000361127.5|3	465	2	0.43	321	0	0	323	8	2.48	212	2	0.94	2.07	2.63	0.350915	0.177014	0.234724
chr1:38155161	-	38152125	38155277	3	4.47	7.27	115	3038	4	38155214|TAG;38155235|TAA;38155262|TAG;38155274|TAA	C1orf109	uc010oig.2|2;uc001cbo.3|2;uc001cbp.3|2;NM_001303030|2;NM_001303031|2;NM_017850|2;ENST00000358011.4|2;ENST00000464085.1|2;ENST00000477060.1|2	160	10	6.25	171	6	3.51	463	10	2.16	465	7	1.51	1.78	1.43	0.197751	0.314522	0.234946
chr9:96213281	-	96212882	96213369	3	3.6	8.04	87	401	2	96213285|TGA;96213312|TGA	FAM120AOS	NM_001322224|1;ENST00000423591.1|1;ENST00000476484.1|1	8	2	25	11	2	18.18	45	10	22.22	123	14	11.38	1.38	1.95	0.596273	0.104634	0.235483
chr7:100854709	-	100853955	100854871	3	6.96	8.24	161	756	2	100854712|TGA;100854868|TGA	PLOD3	uc003uyd.3|12;NM_001084|12;ENST00000223127.3|12	99	4	4.04	104	1	0.96	217	3	1.38	407	3	0.74	4.2	1.88	0.178508	0.350904	0.236173
chr8:144671141	-	144669023	144671160	3	4.46	2.89	18	2120	1	144671157|TAG	EEF1D	uc003yyp.2|1;uc003yyq.2|1;uc003yyt.3|3;uc003yyr.3|3;NM_001130053|3;NM_032378|3;ENST00000532741.1|1;ENST00000442189.2|3;ENST00000423316.2|3	151	7	4.64	58	1	1.72	179	9	5.03	153	4	2.61	2.69	1.92	0.310152	0.212262	0.244942
chr3:52777048	-	52775516	52777367	1	4.89	8.68	318	1534	7	52777140|TAA;52777185|TAA;52777197|TGA;52777212|TAG;52777215|TAA;52777296|TAA;52777305|TAA	NEK4	uc003dfq.4|12;uc011bej.2|11;uc003dfr.3|11;NM_003157|12;NM_001193533|11;ENST00000233027.5|12;ENST00000535191.1|11;ENST00000383721.4|11;ENST00000461689.1|11	587	5	0.85	572	1	0.17	761	4	0.53	854	4	0.47	4.87	1.12	0.116591	0.572676	0.24748
chr4:113571761	+	113571739	113574232	1	6.86	4.53	22	2472	1	113571757|TAG	LARP7	uc003iaz.4|12;uc003iay.4|10;uc003iba.4|10;uc003ibb.4|10;NM_016648|10;NM_001267039|12;NM_015454|10;ENST00000344442.5|10;ENST00000509061.1|12;ENST00000324052.6|10	3363	25	0.74	2497	15	0.6	2475	13	0.53	2124	7	0.33	1.24	1.59	0.314114	0.219917	0.253693
chr3:148786014	-	148782654	148786026	1	9.06	8.01	11	3362	2	148782653|TAG;148786018|TAG	HLTF	uc003ewq.1|8;uc003ewr.1|8;uc003ews.1|8;uc010hve.1|8;NM_001318935|8;NM_003071|8;NM_139048|8;NM_001318934|8;ENST00000465259.1|8;ENST00000310053.5|8;ENST00000392912.2|8;ENST00000494055.1|8	2784	2	0.07	2408	0	0	2139	4	0.19	1817	1	0.06	2.59	3.4	0.287664	0.242821	0.255751
chr3:100064905	+	100064523	100065024	2	5.29	0.7	382	120	13	100064549|TAG;100064561|TAG;100064633|TAA;100064684|TGA;100064699|TGA;100064717|TGA;100064762|TAG;100064792|TAA;100064795|TAA;100064807|TAG;100064840|TAA;100064855|TGA;100064885|TAA	NIT2	uc003dtv.3|5;NM_020202|5;ENST00000394140.4|5	1099	4	0.36	1272	4	0.31	1189	8	0.67	1396	4	0.29	1.16	2.35	0.554851	0.126645	0.256863
chr14:75190059	+	75190048	75199433	3	9.45	7.2	11	9375	1	75190049|TAG	FCF1	uc001xqf.1|5;uc001xqh.3|5;NM_015962|5;NM_001318508|5;ENST00000341162.4|5;ENST00000534938.2|5;ENST00000553615.1|5	2049	7	0.34	2459	4	0.16	1667	4	0.24	2049	3	0.15	2.1	1.64	0.182361	0.389146	0.258708
chr9:36147914	+	36147892	36148543	3	8.34	5.86	22	630	2	36147893|TGA;36147902|TAG	GLIPR2	uc011lpj.1|2;uc010mlf.1|2;uc003zyy.1|2;uc003zyz.3|2;NM_022343|2;NM_001287013|2;NM_001287011|2;NM_001287010|2;ENST00000377959.1|2;ENST00000377960.4|2	32	1	3.12	42	0	0	109	4	3.67	229	3	1.31	2.61	2.8	0.44	0.162235	0.259814
chr16:56545043	-	56544834	56545070	1	8.54	1.34	26	211	1	56545065|TGA	BBS2	uc002ejd.2|3;uc010ccg.2|3;NM_031885|3;ENST00000568104.1|3;ENST00000245157.5|3	1292	11	0.85	1366	8	0.59	1017	8	0.79	1084	5	0.46	1.45	1.71	0.282231	0.253013	0.259879
chr1:28891498	+	28891347	28893805	3	5.07	10.07	151	2308	4	28891348|TAA;28891366|TGA;28891402|TGA;28891417|TAG	TRNAU1AP	uc001bqi.3|5;NM_017846|5;ENST00000373830.3|5	719	2	0.28	592	1	0.17	896	10	1.12	955	5	0.52	1.65	2.13	0.572883	0.124922	0.260295
chr10:104353921	+	104353823	104356896	1	7.44	5.84	98	2976	2	104353835|TGA;104353850|TAG	SUFU	uc001kvw.2|6;uc001kvx.3|6;uc001kvy.2|6;NM_001178133|6;NM_016169|6;ENST00000369902.3|6;ENST00000369899.2|6;ENST00000423559.2|6	73	4	5.48	54	0	0	127	1	0.79	202	1	0.5	3.72	1.59	0.1155	0.62459	0.261808
chr20:33516836	-	33516755	33517203	3	9.6	9.04	366	83	5	33516906|TAG;33516912|TAG;33516966|TGA;33517074|TAG;33517200|TGA	GSS	uc010zun.2|10;uc010zuo.2|8;uc002xbg.3|12;uc010zup.2|12;NM_000178|12;NM_001322495|12;NM_001322494|12;ENST00000216951.2|12;ENST00000541098.1|10;ENST00000451957.2|8	503	6	1.19	624	3	0.48	1071	2	0.19	1230	1	0.08	2.48	2.3	0.161885	0.448626	0.263082
chr12:115117699	-	115117457	115117717	1	9.88	9.11	17	244	1	115117709|TAG	TBX3	uc001tvt.1|3;NM_016569|3;ENST00000257566.3|3	498	5	1	376	3	0.8	427	7	1.64	362	2	0.55	1.26	2.97	0.52453	0.139593	0.26464
chr4:56283631	+	56283415	56283969	1	6.95	6.99	216	339	2	56283526|TAG;56283622|TGA	TMEM165	uc011bzy.2|4;uc003hax.3|3;NM_018475|3;ENST00000381334.5|3;ENST00000542052.1|4	2766	4	0.14	3093	1	0.03	2348	1	0.04	2605	0	0	4.47	2.22	0.154767	0.474162	0.265068
chr12:112148242	+	112148170	112150301	1	5.29	9.21	72	2060	2	112148173|TGA;112148227|TGA	ACAD10	uc009zvx.3|6;NM_001136538|6;ENST00000455480.2|6	11	21	190.91	19	31	163.16	14	24	171.43	16	15	93.75	1.17	1.83	0.46311	0.161842	0.269142
chr22:39713059	-	39712847	39713465	3	8.92	2.97	405	214	7	39713183|TAA;39713195|TAG;39713240|TGA;39713279|TAA;39713348|TAG;39713438|TAG;39713462|TAA	RPL3	uc003axh.3|3;uc003axi.3|3;NM_000967|3;NM_001033853|3;ENST00000401609.1|2;ENST00000216146.4|3	22794	3	0.01	33607	2	0.01	26276	4	0.02	43762	3	0.01	2.21	2.22	0.324646	0.243349	0.279532
chr2:96934854	+	96934397	96935005	2	9.16	0.1	457	152	11	96934408|TAG;96934411|TAG;96934417|TAA;96934570|TGA;96934576|TAA;96934588|TAG;96934642|TGA;96934732|TAA;96934780|TAG;96934831|TGA;96934852|TAG	CIAO1	uc002svs.3|5;NM_004804|5;ENST00000488633.1|5	906	2	0.22	986	2	0.2	1678	4	0.24	2128	1	0.05	1.09	5.07	0.655386	0.122579	0.282907
chr1:40029807	-	40029595	40030094	2	9.1	5.5	286	214	9	40029847|TAG;40029874|TGA;40029883|TGA;40029922|TAG;40029961|TAG;40029973|TAG;40029979|TAA;40030042|TGA;40030075|TAG	PABPC4	uc001cdl.2|10;NM_001135653|10;ENST00000372858.3|10	129	1	0.78	178	1	0.56	543	4	0.74	995	2	0.2	1.38	3.66	0.665217	0.121681	0.284438
chr6:52960467	+	52960463	52962519	3	7.33	3.81	4	2053	1	52960464|TAG	FBXO9	uc021zao.1|12;uc021zap.1|12;uc021zaq.1|12;uc021zar.1|11;uc021zas.1|11;NM_033481|12;NM_033480|12;NM_012347|11;ENST00000370939.3|12;ENST00000323557.7|12;ENST00000244426.6|11;ENST00000484436.3|4	2183	4	0.18	1893	2	0.11	1698	9	0.53	1748	5	0.29	1.73	1.85	0.412892	0.197163	0.285599
chr5:32233813	-	32230454	32233878	1	6.91	8.4	64	3361	1	32233858|TAA	MTMR12	uc003jhq.3|15;NM_001040446|15;ENST00000382142.3|15	614	8	1.3	562	5	0.89	460	6	1.3	480	3	0.62	1.46	2.09	0.350341	0.235515	0.28836
chr4:146686125	-	146684275	146686139	3	7.66	0.24	13	1852	1	146686136|TAA	ZNF827	uc003ikn.3|13;uc010iox.3|12;NM_001306215|13;ENST00000508784.1|13;ENST00000513320.1|12	11	4	36.36	13	2	15.38	24	2	8.33	25	0	0	2.36	3.12	0.32567	0.254902	0.289615
chrX:117700220	+	117700146	117700536	2	6.8	9.25	74	317	1	117700172|TGA	DOCK11	uc004eqp.2|8;uc004eqq.2|2;NM_144658|8;ENST00000276204.6|8;ENST00000276202.7|8	1075	7	0.65	795	3	0.38	765	4	0.52	623	1	0.16	1.73	3.26	0.322443	0.258862	0.290744
chr5:137503478	-	137502417	137503622	2	10.86	4.14	143	1063	5	137503522|TAA;137503528|TAG;137503570|TGA;137503576|TGA;137503582|TGA	BRD8	uc003lcf.1|9;uc003lcg.3|10;uc011cym.2|9;uc011cyn.1|8;NM_139199|9;NM_001300961|9;NM_001300962|8;NM_006696|10;ENST00000254900.5|9;ENST00000230901.5|10;ENST00000402931.1|9;ENST00000455658.2|8	496	3	0.6	570	1	0.18	629	4	0.64	666	2	0.3	3.45	2.12	0.263411	0.318482	0.291794
chr7:98497435	+	98497391	98498246	3	8.41	1.89	44	812	1	98497392|TGA	TRRAP	uc003upp.3|10;uc011kis.2|10;NM_001244580|10;NM_003496|10;ENST00000355540.3|10;ENST00000359863.4|10;ENST00000446306.3|9	1268	7	0.55	863	3	0.35	781	4	0.51	691	1	0.14	1.59	3.54	0.370726	0.228909	0.294195
chr16:700399	+	700363	700538	2	3.85	2.97	36	140	1	700386|TGA	WDR90	uc002cih.1|4;uc002cig.1|4;uc002cii.1|4;NM_145294|4;ENST00000549091.1|4;ENST00000293879.4|4	57	5	8.77	54	1	1.85	174	2	1.15	276	3	1.09	4.74	1.06	0.133451	0.640963	0.295856
chrX:16711244	-	16709744	16711263	1	10.1	10.24	18	1502	1	16711255|TGA	CTPS2	uc004cxk.3|6;uc004cxl.3|6;uc004cxm.3|6;NM_001144002|6;NM_175859|6;NM_019857|6;ENST00000443824.1|6;ENST00000359276.4|6;ENST00000380241.3|6	655	1	0.15	557	0	0	654	4	0.61	668	1	0.15	1.7	4.09	0.540808	0.18189	0.326487
chr3:184567589	+	184566984	184567723	1	10.77	7.76	605	135	12	184567080|TGA;184567116|TGA;184567122|TGA;184567164|TGA;184567218|TAA;184567227|TAA;184567278|TAA;184567434|TAG;184567440|TAA;184567449|TGA;184567497|TAA;184567530|TGA	VPS8	uc003fpb.1|8;uc010hyd.1|8;uc021xik.1|8;NM_015303|8;NM_001009921|8;ENST00000287546.4|8;ENST00000437079.3|9;ENST00000436792.2|8;ENST00000446204.2|8	371	6	1.62	306	4	1.31	264	4	1.52	253	1	0.4	1.24	3.83	0.501071	0.203512	0.334785
chr3:184567589	+	184566984	184567723	3	10.77	7.76	605	135	17	184566985|TAA;184567003|TAA;184567021|TAA;184567054|TAG;184567096|TAG;184567102|TAA;184567150|TAA;184567210|TGA;184567249|TAA;184567318|TAA;184567381|TGA;184567396|TAG;184567411|TAA;184567504|TAA;184567516|TAG;184567537|TAA;184567552|TAA	VPS8	ENST00000452666.1|5	371	6	1.62	306	4	1.31	264	4	1.52	253	1	0.4	1.24	3.83	0.501071	0.203512	0.334785
chr17:12897727	-	12897149	12897741	3	6.37	7.53	13	580	1	12897738|TAG	ELAC2	uc002gnv.4|11;uc002gnx.4|14;uc010vvo.2|17;uc010vvp.3|22;uc010vvq.2|22;uc002gnz.4|22;uc010vvr.2|21;NM_001165962|21;NM_018127|22;NM_173717|22;ENST00000338034.4|22;ENST00000395962.2|22;ENST00000426905.3|21	940	12	1.28	1026	8	0.78	2075	16	0.77	2279	17	0.75	1.64	1.03	0.19483	0.530767	0.338051
chr5:10239152	-	10236728	10239178	1	7.35	5.13	25	2426	1	10239155|TAA	FAM173B	uc003jeo.3|2;uc031siu.1|2;uc010itr.3|2;NM_199133|2;NM_001258388|2;NM_001258389|2;ENST00000511437.1|2;ENST00000510047.1|2	221	11	4.98	244	12	4.92	264	11	4.17	325	8	2.46	1.01	1.69	0.572231	0.185854	0.344686
chr15:85189288	-	85189068	85189414	2	10.05	9.85	125	222	1	85189293|TAA	WDR73	uc002bkw.2|6;NM_032856|6;ENST00000434634.2|6	139	4	2.88	111	1	0.9	402	1	0.25	615	0	0	3.19	3.06	0.270321	0.395874	0.346167
chr15:42689107	+	42689076	42691689	3	10.1	9.16	31	2583	1	42689077|TGA	CAPN3	uc001zpk.1|14;uc001zpl.1|13;uc010udf.1|9;uc010udg.1|8;uc001zpn.1|9;uc001zpo.1|9;uc001zpp.1|8;NM_173087|8;NM_024344|9;NM_000070|9;ENST00000356316.3|13;ENST00000318023.7|9;ENST00000357568.3|9;ENST00000349748.3|8;ENST00000397163.3|9	39	6	15.38	11	0	0	57	4	7.02	14	0	0	2.1	1.29	0.250861	0.429351	0.347716
chr13:79929269	-	79928706	79929354	1	10.57	5.3	84	565	3	79929286|TAG;79929304|TAG;79929334|TAA	RBM26	uc001vkx.2|7;uc001vla.2|12;NM_001286632|12;ENST00000438737.2|12;ENST00000438724.1|12	2764	5	0.18	2089	1	0.05	2064	2	0.1	1713	1	0.06	3.78	1.66	0.189195	0.569658	0.34787
chr9:125747032	+	125746999	125748493	2	4.36	4.15	33	1462	1	125747001|TAG	RABGAP1	uc011lzh.2|3;uc004bnm.1|3;NM_012197|3;ENST00000456584.1|4;ENST00000373647.4|3	792	5	0.63	597	1	0.17	673	1	0.15	468	0	0	3.77	1.39	0.190782	0.590193	0.358504
chr2:198284876	-	198283676	198285151	2	6.49	6.74	274	1202	4	198284904|TAA;198284952|TAG;198285006|TGA;198285102|TAA	SF3B1	uc002uuf.3|4;NM_001005526|4;ENST00000409915.4|4;ENST00000414963.2|4	54	3	5.56	55	2	3.64	55	6	10.91	46	2	4.35	1.53	2.51	0.5	0.227735	0.361269
chr16:58200482	-	58199613	58200487	3	9.49	5.17	4	871	1	58200484|TAA	CSNK2A2	uc002enc.3|9;NM_001896|9;ENST00000262506.3|9;ENST00000567730.2|5	2625	6	0.23	2488	3	0.12	2577	6	0.23	2458	4	0.16	1.9	1.43	0.281353	0.406698	0.362481
chr12:118575961	+	118575954	118577255	3	9.22	7.66	7	1295	1	118575955|TGA	PEBP1	uc010szc.1|2;uc001twu.1|2;NM_002567|2;ENST00000261313.2|2	5711	8	0.14	4636	4	0.09	6774	7	0.1	8077	6	0.07	1.62	1.39	0.309484	0.373459	0.364976
chr4:110427673	+	110427669	110431164	3	4.84	5.39	4	3492	1	110427670|TAG	SEC24B	uc003hzk.3|7;uc003hzl.3|6;uc011cfp.2|8;uc011cfq.2|7;uc011cfr.2|6;NM_001042734|6;NM_001300813|8;NM_001318085|7;NM_001318086|6;NM_006323|7;ENST00000504968.2|8;ENST00000399100.2|6;ENST00000265175.5|7	1346	6	0.45	1112	3	0.27	1029	3	0.29	984	1	0.1	1.65	2.87	0.356564	0.33	0.36946
chr1:95710501	+	95710255	95712097	1	3.41	3.49	246	1597	6	95710267|TAA;95710330|TAA;95710384|TAA;95710417|TGA;95710471|TAA;95710495|TGA	RWDD3	uc031pnd.1|3;uc009wdu.3|2;NM_001278248|3;NM_015485|2;ENST00000370202.4|2	309	8	2.59	314	4	1.27	231	2	0.87	255	2	0.78	2.03	1.1	0.190019	0.650583	0.382059
chr5:68728532	+	68728503	68728748	3	7	6.33	29	217	2	68728504|TGA;68728516|TGA	MARVELD2	uc003jwq.3|4;uc010ixf.3|3;NM_001038603|4;NM_001244734|3;ENST00000325631.5|4;ENST00000454295.2|3;ENST00000436532.2|4;ENST00000413223.2|4	123	4	3.25	120	1	0.83	102	1	0.98	64	0	0	3.9	1.26	0.200446	0.616766	0.382071
chr1:150981233	+	150981148	150990287	1	10.52	5.28	85	9055	2	150981166|TGA;150981172|TAA	PRUNE;PRUNE1	uc001ewh.1|1;NM_001303242|1;NM_021222|1;ENST00000271620.3|1	339	5	1.47	255	2	0.78	501	6	1.2	529	4	0.76	1.88	1.58	0.360325	0.345892	0.384167
chr22:21337412	+	21337379	21340129	3	8.73	10.88	33	2718	1	21337380|TGA	LZTR1	uc002ztn.3|3;uc002zto.3|2;NM_006767|2;ENST00000215739.8|2;ENST00000414985.1|2	213	5	2.35	178	2	1.12	452	10	2.21	608	11	1.81	2.09	1.22	0.310302	0.404022	0.385697
chr22:21337412	+	21337379	21340129	2	8.73	10.88	33	2718	1	21337384|TGA	LZTR1	ENST00000443265.1|2	213	5	2.35	178	2	1.12	452	10	2.21	608	11	1.81	2.09	1.22	0.310302	0.404022	0.385697
chr8:28747357	-	28717081	28747390	1	10.1	5.22	32	30278	1	28747373|TAG	INTS9	uc003xha.3|1;uc011law.2|1;NM_001145159|1;NM_018250|1;ENST00000523303.1|1;ENST00000521022.1|1;ENST00000416984.2|1;ENST00000518510.1|1	474	4	0.84	388	1	0.26	386	1	0.26	405	0	0	3.27	2.1	0.257517	0.488636	0.386657
chr8:26151377	+	26151257	26196405	2	10.57	5.55	120	45029	1	26151328|TGA	PPP2R2A	uc003xeu.3|2;uc011laf.2|2;NM_001177591|2;NM_002717|2;ENST00000380737.3|2;ENST00000518397.1|2;ENST00000315985.7|2	1612	4	0.25	1292	1	0.08	1189	3	0.25	1215	2	0.16	3.21	1.53	0.264349	0.490263	0.394413
chr17:2583701	+	2583615	2585022	2	7.43	10.77	86	1322	2	2583638|TGA;2583680|TAA	PAFAH1B1	uc002fuw.4|10;uc010vqz.2|4;NM_000430|10;ENST00000397195.5|10;ENST00000451360.2|4;ENST00000574468.1|4	2304	3	0.13	1887	2	0.11	2160	4	0.19	1939	1	0.05	1.23	3.59	0.59282	0.223322	0.400082
chr14:24435067	+	24435042	24435140	3	3.14	6.04	25	74	1	24435052|TGA	DHRS4	uc001wla.3|4;uc001wlb.3|3;uc010akz.3|3;uc001wlc.4|4;NM_001282990|3;NM_001282988|3;NM_021004|4;ENST00000313250.5|4;ENST00000397073.2|3;ENST00000421831.1|3;ENST00000559632.1|3;ENST00000558581.1|3	278	7	2.52	276	4	1.45	423	2	0.47	454	1	0.22	1.74	2.15	0.282517	0.474413	0.403389
chr7:81636819	-	81635156	81636994	1	2.7	2.44	174	1665	5	81636845|TAA;81636893|TAA;81636941|TGA;81636947|TGA;81636983|TAA	CACNA2D1	uc003uhr.1|16;NM_000722|16;ENST00000356860.3|16;ENST00000356253.5|16	696	7	1.01	454	3	0.66	498	4	0.8	327	1	0.31	1.52	2.63	0.396926	0.344724	0.408987
chr8:94712952	+	94712902	94713451	3	5.92	5.5	50	500	1	94712903|TAA	FAM92A1	uc022ayc.1|1;uc022ayd.1|1;NM_145269|1;NM_001283034|1;ENST00000452913.2|1;ENST00000518322.1|1;ENST00000522324.1|1;ENST00000359421.5|1;ENST00000423990.2|1;ENST00000520937.1|1;ENST00000518116.1|1	341	4	1.17	284	2	0.7	371	3	0.81	366	1	0.27	1.67	2.96	0.434534	0.31912	0.412632
chr12:53861230	+	53861078	53861588	2	5.61	8.73	152	359	1	53861194|TAA	PCBP2	uc001sdc.4|11;uc001sdb.4|11;uc001sdl.4|11;uc001sde.4|11;uc001sdi.4|10;uc001sdd.4|10;uc010soj.2|2;NM_005016|11;NM_001128911|11;NM_001128912|11;NM_031989|11;NM_001128913|10;NM_001098620|10;ENST00000359282.5|10;ENST00000447282.1|10;ENST00000603815.1|11;ENST00000549863.1|9;ENST00000359462.5|11;ENST00000546463.1|11;ENST00000552296.2|11;ENST00000439930.3|10;ENST00000548933.1|9;ENST00000553064.2|4	15192	11	0.07	13466	9	0.07	15110	8	0.05	15513	5	0.03	1.08	1.64	0.520074	0.274292	0.420446
chr4:57889784	+	57889747	57889827	1	9.25	1.69	37	44	1	57889768|TAG	POLR2B	uc003hcl.1|19;uc011cae.1|20;uc011caf.1|18;uc003hcm.1|9;NM_000938|19;NM_001303268|18;NM_001303269|20;ENST00000381227.1|20;ENST00000431623.2|18;ENST00000441246.2|20;ENST00000314595.5|19	5464	4	0.07	4418	1	0.02	4008	2	0.05	3533	1	0.03	3.23	1.76	0.260746	0.547266	0.420533
chr11:18124742	-	18118402	18124779	1	8.55	6.74	36	6342	1	18124774|TGA	SAAL1	uc001mnq.3|2;uc001mnr.3|2;NM_138421|2;ENST00000524803.1|2;ENST00000300013.4|2;ENST00000531581.1|2;ENST00000529318.1|2	1773	5	0.28	1519	2	0.13	1398	1	0.07	1403	0	0	2.14	2.01	0.295066	0.499286	0.429464
chr3:132385338	+	132384918	132387661	1	8.38	1.28	420	2324	10	132384969|TAA;132385035|TAG;132385086|TGA;132385092|TAG;132385107|TAA;132385224|TGA;132385233|TAA;132385248|TAA;132385305|TAG;132385329|TAA	UBA5	uc010htr.3|3;uc003epa.4|3;uc003epb.4|3;NM_024818|3;NM_001320210|3;NM_198329|3;ENST00000264991.4|3;ENST00000356232.4|3;ENST00000493720.2|3;ENST00000473651.1|3;ENST00000494238.2|3	1576	5	0.32	1374	3	0.22	1257	5	0.4	1288	3	0.23	1.45	1.71	0.440836	0.3507	0.443227
chr7:151818101	+	151818054	151818630	1	5.5	1.33	47	530	1	151818069|TGA	GALNT11	uc010lqg.1|11;uc011kvm.1|10;uc003wku.2|13;NM_001304514|10;NM_022087|11;ENST00000430044.2|11;ENST00000452146.2|10;ENST00000434507.1|13;ENST00000320311.2|11	438	3	0.68	580	3	0.52	819	6	0.73	1104	5	0.45	1.32	1.62	0.519215	0.30774	0.452816
chr1:46074075	+	46074010	46078840	2	9.24	3.28	65	4766	1	46074066|TAA	NASP	uc010olq.2|5;uc021omz.1|7;uc001coi.2|6;uc010olr.2|4;NM_001195193|4;NM_002482|6;ENST00000402363.3|7;ENST00000537798.1|4;ENST00000350030.3|6	8621	9	0.1	6583	5	0.08	6603	4	0.06	5608	2	0.04	1.37	1.7	0.386143	0.422995	0.459293
chr15:89837380	+	89837229	89838145	3	11.08	7.92	151	766	2	89837230|TAA;89837377|TAG	FANCI	uc010bnp.1|23;uc002bnq.1|9;NM_001113378|23;ENST00000310775.7|23	5130	6	0.12	3996	3	0.08	3969	4	0.1	3385	2	0.06	1.56	1.71	0.389996	0.42099	0.460828
chr12:120600403	-	120599863	120600650	1	7.66	3.49	246	542	4	120600405|TAG;120600507|TAA;120600549|TGA;120600636|TGA	GCN1;GCN1L1	uc001txo.3|20;NM_006836|20;ENST00000300648.6|20	782	1	0.13	573	0	0	1422	7	0.49	1396	4	0.29	1.47	1.72	0.577434	0.285707	0.462257
chr1:44169992	-	44169319	44170023	3	5.26	4.44	30	675	1	44170002|TAA	KDM4A-AS1	uc001cjy.4|2;uc021omr.2|2	37	1	2.7	51	0	0	48	4	8.33	54	3	5.56	2.74	1.5	0.426966	0.448491	0.508008
chr22:28315150	-	28310336	28315159	3	7.35	0.83	8	4816	1	28315156|TGA	PITPNB	uc003adk.3|1;uc003adl.3|1;NM_012399|1;NM_001284277|1;ENST00000335272.5|1;ENST00000320996.10|1	3276	4	0.12	2650	3	0.11	2710	5	0.18	2798	3	0.11	1.08	1.72	0.614362	0.346257	0.541975
chr2:234399780	-	234398130	234399812	1	7.41	4.46	31	1652	1	234399789|TAA	USP40	uc010zmr.2|25;uc010zms.1|4;NM_018218|25;ENST00000450966.1|25;ENST00000251722.6|26;ENST00000427112.2|25	59	1	1.69	40	0	0	147	5	3.4	141	3	2.13	1.37	1.6	0.6	0.391655	0.57531
chrX:13765284	+	13765073	13767545	1	-1.91	4.07	211	2262	4	13765118|TAG;13765121|TAG;13765253|TGA;13765259|TGA	OFD1	uc004cvp.4|8;uc004cvq.4|9;uc010nen.3|8;uc004cvu.4|8;uc004cvv.4|8;uc010neo.1|2;NM_003611|8;NM_001330210|9;NM_001330209|8;ENST00000380550.3|8;ENST00000398395.3|8;ENST00000340096.6|8;ENST00000380567.1|9	869	4	0.46	678	2	0.29	652	1	0.15	588	0	0	1.56	1.8	0.466068	0.526189	0.589929

## Sheet: Table S6
Table S6. Gene sets over-represented among the genes with activated LSSs. Sets show in blue are significant after overall Bonferroni correction for multiple testing (17,810 total gene sets)
Gene Collection / Gene Set	Genes w/ activated LSS	P-value (uncorrected)	P-value (Bonferroni)	FDR	Gene list	RNA binding proteins (count)	RNA binding proteins (%)
H. Hallmark gene sets (Gene set count: 50)
N/A
C1. Positional gene sets (Gene set count: 326)
chr1p32	9	2.8662e-05	0.0093438	0.0093438	DOCK7;KHDRBS1;MACF1;NDC1;NRDC;ORC1;OSBPL9;PABPC4;USP24	3	33.3
C2. Currated gene sets (Gene set count: 4,762)
PUJANA_BRCA1_PCC_NETWORK	83	5.43123e-09	2.58635e-05	2.58635e-05	ALG8;ATM;BMS1;CASP2;CAST;CCNT2;CCT6A;CDC6;CNIH1;CSNK2A2;DNMT1;EEF1G;EIF2S2;EIF3D;EIF3M;ELAC2;ENSA;EYA4;FANCI;FDPS;GART;GNL2;GSS;HEXA;HLTF;HMGN1;HMGN2;HNRNPH1;HNRNPK;HSPD1;IARS;IGBP1;IMMT;INTS9;KHDRBS1;KIF2C;KIFC1;LARP7;MAPKAPK5;MARS;MPHOSPH6;MRE11;MYBL2;NASP;NCL;NUP160;NUP93;ORC1;ORC2;OSBPL3;PABPC1;PABPC4;PAXIP1;PDCD2;PITPNB;PLK4;PMPCB;POLR2B;PPM1G;PPP1CC;PSME4;RAB3GAP2;RBBP8;RPA2;RPL10A;RPL19;RP…	38	45.8
ZHANG_TLX_TARGETS_60HR_DN	25	5.38923e-07	0.00256635	0.00128317	ATM;CDC6;DHX36;DNMT1;EIF4G1;FANCI;GART;INTS7;KIF2C;LARP7;MRE11;MYBL2;NASP;NDC1;NSUN2;NUP107;NUP160;ORC1;ORC2;PDZD11;PLK4;RBBP8;RPA2;SON;WDR90	6	24
DIAZ_CHRONIC_MEYLOGENOUS_LEUKEMIA_UP	71	8.93228e-07	0.00425355	0.00130173	ACOT9;ARPC1A;ATP1A1;ATP5F1B;ATRX;BRD8;CALU;CAST;CCT6A;CD46;CHD1L;CNIH1;CNOT7;COPA;CPOX;CTH;CTPS2;DNM1L;EIF2S2;EIF3M;EIF4G1;ENSA;FDPS;GART;GNL2;GSS;HLTF;HMBS;HNRNPK;IMMT;KHDRBS1;LSS;MDH2;MRE11;MRPS15;NIT2;NUP107;NUP98;ORC2;PDCD2;PEBP1;PEX1;PFKM;PHKB;PITPNB;PMPCB;POLR2B;PPP1CC;PUM1;RASA1;RBBP8;RBM26;RPA2;RPN2;RTCA;SEC24B;SEPT2;SF3B3;STAG2;TAF2;TCERG1;TMEM165;TXNDC9;UGGT1;UTP25;VAMP7;VPS33B;VRK2;WDR…	26	36.6
PUJANA_ATM_PCC_NETWORK	64	1.09343e-06	0.00520692	0.00130173	ATM;BAZ2A;BMS1;CASP2;CAST;CCNG2;CCNT2;CLK2;CNIH1;DNMT1;EIF3M;ELAC2;ERCC5;EYA4;FANCI;FCHSD2;GNL2;GSS;HEXA;HMGN1;HMGN2;HNRNPH1;HNRNPK;IGBP1;IMMT;KDM4A;KHDRBS1;KIFC1;LARP7;LSS;MRE11;MYBL2;NASP;NCL;OFD1;OGT;OSBPL3;PABPC1;PAXIP1;PDCD2;PITPNB;PLK4;POLR2B;PPP1CC;PRUNE1;RAB3GAP2;RAF1;RBBP8;RPA2;RPL10A;RPL19;RPL4;RWDD3;SF3B1;SLC25A14;SNRPA1;STAG2;STK4;TAF2;TCERG1;TIAL1;TPP2;WASHC5;YTHDC1	26	40.6
PUJANA_BRCA2_PCC_NETWORK	30	2.72346e-06	0.0129691	0.00259383	CASP2;CDC6;DNMT1;FANCI;HLTF;HMGN1;KDM1A;KIF2C;KIFC1;LARP7;MPHOSPH6;MRE11;MYBL2;NASP;NUP93;OGT;ORC2;PAXIP1;PEX1;PLK4;POLR2B;PPP1CC;RBBP8;RTCA;SNRPA1;STAG2;TCERG1;TIAL1;TRRAP;UBR5	12	40
FLECHNER_BIOPSY_KIDNEY_TRANSPLANT_OK_VS_DONOR_UP	34	4.74927e-06	0.022616	0.00346429	ALG8;ANK2;BRD8;CALU;CBR4;CCNG2;CD46;CNIH1;COPA;EEF1D;FBXO9;HIPK1;HLTF;HMGN1;HNRNPH1;HNRNPK;IMMT;NARS;NEK4;OGT;PAFAH1B1;PHKB;PKM;PNISR;PSMC5;PUM1;RBL2;SEC24B;SMG1;TIAL1;TMED10;TRAPPC8;TRRAP;TXNDC9	10	29.4
CAIRO_HEPATOBLASTOMA_CLASSES_UP	39	5.0924e-06	0.02425	0.00346429	C1orf109;CALU;CCT6A;CDC6;CIAO1;DNMT1;ECPAS;EEF1D;EIF2S2;EIF3M;FANCI;GART;GCN1;HEATR1;HSPD1;IARS;KDM1A;KIF2C;MAPKAPK5;MRE11;NCL;NDC1;NUP93;OSBPL2;PABPC4;PAXIP1;PPP1CC;PUS7;QARS;RPL10A;RPL19;RPL4;RPN2;RUVBL2;SAE1;SF3B3;TCERG1;TRRAP;USP24	19	48.7
C3. Motif gene sets (Gene set count: 836)
E2F_Q3	19	3.43205e-06	0.0028692	0.0028692	ATRX;CDC6;DNMT1;HMGN2;INTS7;MRPL18;NASP;NCL;ORC1;PLK4;PPP1CC;SLC25A14;SMG1;STAG2;TBX3;TIGAR;YTHDC1;ZBTB8OS;ZNF827	7	36.8
C4. Computational gene sets (Gene set count: 858)
GCM_ACTG1	16	1.06e-06	0.00091066	0.0007033	ATP5F1B;BRD8;EEF1G;HMGN1;HMGN2;HNRNPK;KHDRBS1;NCL;PPP1CC;QARS;RPL10A;RPL19;RPL3;RPL4;SNRPA1;TIAL1	13	81.2
MORF_CCNF	12	2.03e-06	0.00174505	0.0007033	BMS1;EXTL2;FANCI;HLTF;MARS;MPHOSPH6;PAXIP1;PDXDC1;PLK4;SMG1;TAF2;TPP2	5	41.7
GCM_NPM1	15	2.46e-06	0.00210991	0.0007033	ATP5F1B;EEF1G;HNRNPH1;KHDRBS1;NASP;NCL;PPP1CC;QARS;RPL10A;RPL19;RPL3;RPL4;RPSA;SNRPA1;TIAL1	13	86.7
MORF_RAD54L	14	3.61e-06	0.00309654	0.00077413	BMS1;DFFA;DNMT1;EIF2S2;GNL2;IARS;IMMT;MARS;PABPC4;PRPF8;RPA2;RUVBL2;TRRAP;YARS	9	64.3
MODULE_244	18	7.61e-06	0.00652696	0.00130539	ATP5F1B;CCT6A;CLK2;EPHA4;GSS;HELZ;HLTF;HSPD1;IARS;KIF2C;NARS;NEK4;ORC1;PDK3;PEX1;PLK4;QARS;VRK2	5	27.8
GCM_CSNK2B	13	9.41e-06	0.00807742	0.00134624	ATP5F1B;EEF1G;KHDRBS1;NASP;NCL;PCBP2;PPP1CC;QARS;RAF1;RPL19;RPL3;RPL4;RPSA	10	76.9
MORF_XRCC5	20	3.7e-05	0.0317265	0.00351073	BRD8;DNMT1;EIF3D;EIF3M;IARS;IMMT;KHDRBS1;NARS;NCL;NDUFS2;NRDC;PABPC4;PPM1G;PPP1CC;PRPF8;RUVBL2;TCERG1;TIAL1;TRRAP;YARS	12	60
GCM_PSME1	11	4.04e-05	0.0346731	0.00351073	ATP5F1B;BRD8;HMGN1;KHDRBS1;NASP;NCL;QARS;RPL10A;RPL19;SNRPA1;TIAL1	7	63.6
GCM_APEX1	13	4.09e-05	0.0350964	0.00351073	ATP5F1B;EEF1G;HMGN1;KHDRBS1;NASP;NCL;PCBP2;PPP1CC;QARS;RPL10A;RPL19;SNRPA1;TIAL1	10	76.9
MORF_HDAC2	22	4.09e-05	0.0351073	0.00351073	BMS1;DFFA;DNMT1;EIF2S2;EIF3M;GCN1;GNL2;IARS;IMMT;KHDRBS1;MARS;PABPC4;PPM1G;PPP1CC;PRPF8;RCHY1;RPA2;RUVBL2;SON;TCERG1;TIAL1;YARS	16	72.7
MORF_EIF4A2	14	5.82e-05	0.0499565	0.00425197	BRD8;EEF1G;EIF3D;EIF3M;HNRNPK;KHDRBS1;NCL;PCBP2;PRPF8;PUM1;RPL10A;RPL19;RPL4;TIAL1	13	92.9
C5. Gene ontology (GO) gene sets (Gene set count: 5,917)
GO_RNA_BINDING	84	5.89e-10	3.4857e-06	3.4857e-06	APTX;AQR;BAZ2A;BMS1;CAST;CCDC9;CCNT2;CCT6A;CNOT7;DHX36;DHX57;DNAJC17;DNMT1;EEF1D;EEF1G;EEF2K;EIF2S2;EIF3D;EIF3M;EIF4G1;ELAC2;FCF1;FDPS;GCN1;GNL2;HEATR1;HEATR6;HELZ;HLTF;HMGN2;HNRNPH1;HNRNPK;HSPD1;IMMT;KDM1A;KHDRBS1;LARP7;MACF1;MARS;MDH2;METTL3;MPHOSPH6;MRPL18;MRPS15;NCL;NOL6;NSUN2;NSUN6;NUP98;PABPC1;PABPC4;PCBP2;PEBP1;PKM;PNISR;PNPT1;POLR2B;PPP1CC;PRPF8;PUM1;PUS7;QARS;RBM26;RPF1;RPL10A;RPL19;RPL3…	84	100
GO_POLY_A_RNA_BINDING	64	1.48e-07	0.00087779	0.0004389	AQR;BMS1;CAST;CCDC9;CCT6A;DHX36;DHX57;EIF2S2;EIF3D;EIF4G1;ELAC2;FCF1;FDPS;GCN1;GNL2;HEATR1;HEATR6;HELZ;HLTF;HMGN2;HNRNPH1;HNRNPK;HSPD1;IMMT;KHDRBS1;LARP7;MACF1;MDH2;MRPS15;NCL;NOL6;NSUN2;PABPC1;PABPC4;PCBP2;PEBP1;PKM;PNISR;PNPT1;POLR2B;PPP1CC;PRPF8;PUM1;PUS7;RBM26;RPF1;RPL10A;RPL19;RPL3;RPL4;RPSA;RTCA;SF3B1;SMG1;SNRPA1;SON;SRRT;TCERG1;TIAL1;TRMT1;TRNAU1AP;UTP25;YARS;YTHDC1	64	100
GO_CELL_CYCLE_PROCESS	55	3.02e-06	0.0178929	0.0059643	AKAP9;ATM;CAPN3;CASP2;CCNG2;CDC6;CEP78;CNOT7;CSNK2A2;DCTN1;ENSA;FANCI;HTT;INTS3;INTS7;KHDRBS1;KIF2C;KIFC1;MACF1;MITD1;MLF1;MRE11;MYBL2;NCAPD3;NDC1;NEK1;NEK4;NSUN2;NUP107;NUP160;NUP93;NUP98;OFD1;ORC1;ORC2;PAFAH1B1;PLK4;PNPT1;PPM1G;PPP1CC;PPP2R2A;PSMC5;PSRC1;RASA1;RBBP8;RBL2;RPA2;SEPT2;SON;STAG2;TAF2;TOP3A;TRIAP1;USP28;WASHC5	8	14.5
GO_RNA_PROCESSING	47	4.57e-06	0.0270123	0.00675309	AQR;BMS1;CMTR1;DHX36;DHX57;ELAC2;FCF1;HEATR1;HNRNPH1;HNRNPK;INTS3;INTS7;INTS8;INTS9;KHDRBS1;LARP7;METTL3;MPHOSPH6;NOL6;NSUN2;OSGEP;PABPC1;PABPC4;PCBP2;PNPT1;POLR2B;PRPF8;PUS7;RBM26;RPF1;RPL10A;RPL19;RPL3;RPL4;RPSA;RTCA;SF3B1;SF3B3;SNRPA1;SON;SRRT;TRMT1;TSR2;UBA5;UTP25;YTHDC1;ZBTB8OS	38	80.9
GO_MITOTIC_CELL_CYCLE	44	7.48e-06	0.0442599	0.00885198	AKAP9;ATM;CASP2;CCNG2;CDC6;CEP78;CNOT7;CSNK2A2;DCTN1;ENSA;FANCI;HTT;INTS3;KHDRBS1;KIF2C;KIFC1;MITD1;MRE11;MYBL2;NCAPD3;NDC1;NEK1;NEK4;NSUN2;NUP107;NUP160;NUP93;NUP98;OFD1;ORC1;ORC2;PAFAH1B1;PLK4;PPP2R2A;PSMC5;PSRC1;RASA1;RBBP8;RBL2;RPA2;SEPT2;STAG2;TAF2;TRIAP1	4	9.1
C6. Oncogenic signatures (Gene set count: 189)
N/A
C7. Immunologic signatures (Gene set count: 4,872)
GSE22886_NEUTROPHIL_VS_MONOCYTE_DN	20	5.34841e-07	0.00260575	0.00260575	ACOT9;AQR;ATP5F1B;DNM1L;DNMT1;EIF3D;EIF3M;EIF4G1;GNL2;HEXA;IMMT;NARS;PDXDC1;PLOD3;PSMC5;QARS;RUVBL2;TTC3;USP24;YARS	9	45
GSE6674_CPG_VS_PL2_3_STIM_BCELL_DN	18	8.93412e-06	0.043527	0.0217635	DIP2C;EIF2S2;IARS;LARS;MARS;NARS;NRDC;OSBPL3;PCID2;PEX1;PRPF8;SDAD1;TPP2;TRAPPC8;UBA5;UBR5;UHRF1BP1;YARS	5	27.8

## Sheet: Table S7
Table S7. List of LSSs activated in CONTsi samples.
													1-NCLsi			2-CONTsi			7-NCLsi			8-CONTsi			Fold difference		P-value (Fisher's exact test)		Combined P-value
LSS coordinate (hg19)	Strand	Intron start	Intron end	Reading frame	MaxEntScan score of annotated 5'SS	MaxEntScan score of LSS	Length of exon extension (bp)	Length of remaining intron (bp)	Number of in-frame STOP codons	List of in-frame STOP codons	Gene name(s)	List of transcripts|intron number	5'SS reads	LSS reads	Rel. usage (%)	5'SS reads	LSS reads	Rel. usage (%)	5'SS reads	LSS reads	Rel. usage (%)	5'SS reads	LSS reads	Rel. usage (%)	Rep. 1	Rep. 2	Rep. 1	Rep. 2
chr12:56510614	+	56510584	56510972	1	9.6	8.24	30	359	2	56510599|TAG;56510602|TAA	RPL41	uc001sjn.3|2;uc001sjo.3|1;NM_001035267|1;NM_021104|2;ENST00000546591.1|1;ENST00000501597.3|2	11457	137	1.2	12400	223	1.8	18789	175	0.93	18173	291	1.6	1.5	1.72	9.76813e-05	6.88451e-09	1.95209e-11
chr15:85196150	-	85196034	85196862	2	-0.15	7.04	711	118	14	85196222|TGA;85196357|TAA;85196363|TGA;85196471|TGA;85196564|TAG;85196579|TGA;85196633|TGA;85196699|TGA;85196708|TAA;85196723|TAA;85196792|TAG;85196798|TAA;85196840|TGA;85196846|TAG	WDR73	uc002bkw.2|2;uc010upa.1|2;NM_032856|2;ENST00000434634.2|2	1997	27	1.35	1629	46	2.82	1760	25	1.42	1406	71	5.05	2.09	3.56	0.00157538	6.81579e-09	2.81936e-10
chr1:43125042	+	43124923	43125192	3	8.94	8.99	119	151	1	43125017|TGA	PPIH	uc001chq.3|3;NM_006347|3;ENST00000304979.3|3	5484	37	0.67	4445	81	1.82	5176	43	0.83	4605	67	1.45	2.7	1.75	1.67007e-07	0.00259371	9.77221e-09
chr1:33100301	-	33099712	33100368	3	8.28	0.48	66	591	4	33100317|TGA;33100326|TAG;33100359|TAG;33100365|TGA	ZBTB8OS	ENST00000473294.2|2	728	29	3.98	394	56	14.21	489	27	5.52	376	36	9.57	3.57	1.73	2.78409e-08	0.0243004	1.49612e-08
chr17:7481280	+	7481235	7481544	1	10.1	5.88	45	265	2	7481250|TGA;7481253|TAG	EIF4A1;SENP3-EIF4A1	uc002ghr.1|9;NM_001204510|9;ENST00000577269.1|9	314	6	1.91	96	14	14.58	282	8	2.84	113	16	14.16	7.63	4.99	2.41847e-05	0.000207343	1.00847e-07
chr3:15499508	-	15498087	15499692	1	8.37	7.35	183	1423	1	15499546|TGA	COLQ	uc003bzv.3|13;uc003bzx.3|13;uc010heo.3|12;uc003cae.1|13;NM_080538|13;NM_005677|13;NM_080539|12;ENST00000435459.2|13;ENST00000383787.2|12;ENST00000383788.5|13;ENST00000383781.4|13;ENST00000603808.1|13;ENST00000383786.5|12	49	1	2.04	10	10	100	42	8	19.05	30	10	33.33	49	1.75	4.34679e-06	0.212815	1.37773e-05
chr2:153576011	+	153575539	153577046	2	7.76	6.02	472	1036	7	153575574|TAA;153575580|TGA;153575748|TAA;153575766|TAA;153575802|TGA;153575832|TAA;153575871|TGA	ARL6IP6	uc002tyn.3|1;NM_152522|1;ENST00000326446.5|1;ENST00000455875.1|1	1078	13	1.21	702	25	3.56	927	0	0	747	8	1.07	2.95	11.17	0.00103996	0.00161454	2.4006e-05
chr4:53464733	-	53463908	53464793	1	6.36	3.3	59	827	2	53464761|TAG;53464767|TAG	USP46	uc003gzm.4|8;uc003gzn.3|8;uc011bzr.2|8;NM_001134223|8;NM_001286767|8;NM_022832|8;ENST00000441222.3|8;ENST00000451218.2|7;ENST00000508499.1|8	447	71	15.88	269	84	31.23	375	45	12	262	51	19.47	1.97	1.62	0.000106524	0.0180644	2.72498e-05
chr15:85188464	-	85186955	85188701	2	9.04	8.08	236	1511	3	85188484|TAG;85188610|TAA;85188613|TGA	WDR73	uc002bkw.2|7;NM_032856|7;ENST00000434634.2|7	881	12	1.36	710	16	2.25	1250	7	0.56	1426	33	2.31	1.65	4.13	0.129736	0.0001237	0.000193221
chr12:110937260	-	110934009	110937339	1	9.35	6.43	78	3253	1	110937322|TAG	VPS29	uc001tqx.3|2;NM_057180|2;NM_001282150|3;ENST00000360579.7|2;ENST00000546588.1|3	503	57	11.33	523	90	17.21	588	55	9.35	777	118	15.19	1.52	1.62	0.0123316	0.0026828	0.000374385
chr20:30126163	+	30126065	30132749	3	7.41	5.11	98	6587	1	30126129|TGA	HM13	uc002wwc.3|3;uc002wwd.3|3;uc002wwe.3|3;NM_178581|3;NM_178580|3;NM_030789|3;ENST00000335574.5|3;ENST00000340852.5|3;ENST00000398174.3|3;ENST00000376127.3|3;ENST00000344042.5|3	3578	32	0.89	2681	52	1.94	3344	41	1.23	3323	54	1.63	2.17	1.33	0.000365616	0.105267	0.000429717
chr6:10961840	+	10961792	10964014	3	7.82	8.73	48	2175	2	10961814|TAG;10961829|TGA	SYCP2L	uc003mzo.3|28;uc010jow.3|24;NM_001040274|28;ENST00000283141.6|28	497	65	13.08	265	66	24.91	383	68	17.75	218	52	23.85	1.9	1.34	0.000526972	0.0882522	0.000510451
chr12:93864367	+	93864282	93870729	1	7.44	3.85	85	6363	3	93864345|TAG;93864348|TGA;93864354|TAG	MRPL42	ENST00000551396.1|3	58	40	68.97	12	28	233.33	27	34	125.93	5	19	380	3.38	3.02	0.00160787	0.0369741	0.000637918
chr22:41984661	-	41982198	41985055	2	9.21	7.93	393	2465	5	41984679|TAG;41984739|TGA;41984772|TAG;41985015|TGA;41985033|TAA	PMM1	ENST00000414636.1|2	34	3	8.82	9	7	77.78	67	9	13.43	30	12	40	8.81	2.98	0.00502031	0.0230505	0.00116465
chr14:53213253	+	53213198	53217400	1	9.11	10.24	55	4148	1	53213201|TGA	STYX	uc010tqy.2|4;uc001xaa.3|3;NM_145251|3;NM_001130701|4;ENST00000442123.2|4;ENST00000354586.4|3	431	4	0.93	419	15	3.58	375	2	0.53	391	10	2.56	3.86	4.8	0.00885466	0.0239763	0.00200785
chr7:72880619	-	72879868	72880625	3	5.46	5.2	5	753	1	72880622|TAA	BAZ1B	uc003tyc.3|10;NM_032408|10;ENST00000339594.4|10;ENST00000404251.1|10	3460	4	0.12	2562	12	0.47	2543	1	0.04	2257	7	0.31	4.05	7.89	0.00893533	0.0240546	0.00203011
chrX:134679513	+	134679498	134680304	1	8.59	6.51	15	792	1	134679510|TGA	DDX26B;INTS6L	uc004eyw.4|3;NM_182540|3;ENST00000370752.4|3	417	4	0.96	335	9	2.69	355	3	0.85	304	13	4.28	2.8	5.06	0.0678406	0.00502945	0.00306502
chr10:74095536	-	74094376	74095591	1	2.03	4.72	54	1162	1	74095568|TAG	DNAJB12	uc010qjv.1|8;ENST00000461919.1|7	196	102	52.04	168	97	57.74	242	153	63.22	251	243	96.81	1.11	1.53	0.30835	0.00112964	0.00312181
chr21:30445825	-	30442659	30445851	1	6.6	4.3	25	3168	1	30445828|TGA	CCT8	uc002ynb.3|1;NM_006585|1;ENST00000286788.4|1	4880	15	0.31	4195	26	0.62	5836	20	0.34	6492	40	0.62	2.02	1.8	0.0203667	0.0199411	0.00357756
chr17:35989877	-	35988717	35990059	1	9.46	7.96	181	1162	2	35989976|TAA;35990054|TGA	DDX52	uc002hoi.2|5;uc002hoh.2|6;NM_001291476|6;NM_007010|5;ENST00000349699.2|5;ENST00000394367.3|6	2258	85	3.76	1731	77	4.45	1760	53	3.01	1393	71	5.1	1.18	1.69	0.168445	0.00278063	0.00405912
chr11:8013519	+	8013399	8013630	1	7.97	3.25	120	112	2	8013480|TAA;8013495|TAG	EIF3F	uc001mfw.3|2;NM_003754|2;ENST00000533626.1|4;ENST00000537635.1|2;ENST00000309828.4|2	4693	37	0.79	4408	63	1.43	5638	43	0.76	6165	56	0.91	1.81	1.19	0.00249781	0.224335	0.00475563
chr4:123271243	+	123271230	123274058	2	5.55	6.95	13	2816	1	123271238|TAG	KIAA1109	uc003ieh.3|78;uc003iem.3|18;NM_015312|78;ENST00000264501.4|80;ENST00000388738.3|78;ENST00000438707.1|24	710	19	2.68	434	21	4.84	566	6	1.06	347	12	3.46	1.81	3.26	0.0464346	0.013955	0.00540534
chr2:32391259	+	32390973	32396355	1	10.13	8.49	286	5097	3	32390991|TGA;32391006|TAG;32391255|TAA	SLC30A6	uc002rof.2|1;uc002roe.2|1;uc010ezr.2|1;NM_001193513|1;NM_017964|1;NM_001193514|1;ENST00000379343.2|1;ENST00000454324.1|1;ENST00000435660.1|1;ENST00000449777.1|1;ENST00000282587.5|1;ENST00000457724.1|1	307	34	11.07	231	44	19.05	228	44	19.3	208	60	28.85	1.72	1.49	0.0174343	0.0424897	0.00608016
chr22:38887276	-	38884121	38888060	2	4.07	8.68	783	3157	16	38887279|TAA;38887291|TAA;38887456|TGA;38887459|TGA;38887531|TGA;38887564|TAG;38887600|TAG;38887639|TAG;38887684|TAA;38887693|TAG;38887714|TAG;38887879|TAA;38887939|TGA;38887951|TAG;38887975|TAG;38888047|TAG	DDX17	uc003avy.4|11;uc003avx.4|11;NM_001098504|11;NM_006386|11;ENST00000396821.3|11;ENST00000403230.1|11	8677	4	0.05	4148	4	0.1	8410	6	0.07	4290	12	0.28	2.09	3.92	0.238836	0.00447089	0.00837393
chr17:56083065	-	56082962	56083161	1	9.65	4.44	95	105	1	56083108|TAA	SRSF1	uc002ivi.3|3;NM_006924|3;ENST00000584773.1|3;ENST00000258962.4|3	15896	2	0.01	11628	9	0.08	14218	5	0.04	11683	9	0.08	6.15	2.19	0.0091063	0.120587	0.00858075
chr6:109980414	-	109978088	109980430	1	7.96	6.43	15	2328	1	109980416|TAG	AK9	uc003ptn.2|7;uc003ptr.4|7;NM_145025|7;NM_001145128|7;NM_001329602|7;NM_001329603|8;ENST00000424296.2|7;ENST00000368948.2|7;ENST00000285397.5|7	181	4	2.21	99	10	10.1	116	2	1.72	88	5	5.68	4.57	3.3	0.00818101	0.137139	0.0087429
chr1:76198431	+	76198427	76198537	3	6.22	4.89	4	107	1	76198428|TAG	ACADM	ENST00000526196.1|2;ENST00000525808.1|2	4929	6	0.12	3794	17	0.45	3815	6	0.16	3135	7	0.22	3.68	1.42	0.00312826	0.359577	0.0087627
chr12:53662713	+	53662632	53662807	1	5.87	2.33	81	95	2	53662698|TGA;53662710|TAA	ESPL1	uc001sck.2|2;NM_012291|2;ENST00000257934.4|2;ENST00000552462.1|2	439	9	2.05	499	13	2.61	741	8	1.08	795	26	3.27	1.27	3.03	0.372165	0.00307077	0.00888468
chr20:62507375	+	62507229	62514102	3	7.21	7.82	146	6728	1	62507230|TGA	TPD52L2	uc021wgh.1|4	22	1	4.55	4	2	50	32	7	21.88	12	10	83.33	11	3.81	0.0998905	0.0235901	0.0166142
chr3:139108309	-	139102278	139108389	1	8.6	8.99	79	6033	1	139108351|TAG	COPB2	uc003etf.4|1;uc011bmw.1|1;uc003etg.3|1;NM_004766|1;ENST00000333188.5|1	1927	38	1.97	1574	32	2.03	2080	54	2.6	1998	83	4.15	1.03	1.6	0.496631	0.00482149	0.0168443
chr5:149827035	-	149826527	149827147	3	9.1	10.77	111	510	3	149827057|TAA;149827105|TGA;149827144|TGA	RPS14	uc003lsh.3|2;uc003lsi.3|2;uc003lsj.3|2;NM_001025070|2;NM_001025071|2;NM_005617|2;ENST00000401695.3|2;ENST00000407193.1|2;ENST00000521466.1|2;ENST00000518139.1|1;ENST00000312037.5|2	65654	12	0.02	58434	14	0.02	71367	13	0.02	68628	27	0.04	1.31	2.16	0.310227	0.0141588	0.028234
chr1:146040888	-	146039848	146040969	2	6.1	7.39	80	1042	2	146040893|TAG;146040926|TAG	NBPF11	ENST00000339388.5|18	23	24	104.35	4	17	425	15	8	53.33	7	7	100	4.07	1.88	0.0178212	0.283861	0.0318025
chr6:30595052	+	30594770	30595236	3	2.7	4.59	282	185	4	30594771|TGA;30594855|TAG;30594858|TGA;30594942|TGA	ATAT1	uc003nqr.4|1;uc003nqs.4|1;uc003rdc.3|1;uc003rdd.3|1;NM_001318763|1;NM_001318762|1;NM_001254952|1;NM_024909|1;ENST00000318999.7|1;ENST00000376478.2|1;ENST00000376485.4|1;ENST00000319027.5|1;ENST00000376483.4|1;ENST00000329992.8|1	105	12	11.43	42	12	28.57	150	14	9.33	133	19	14.29	2.5	1.53	0.0342682	0.166791	0.0352343
chr5:56246396	-	56242899	56246454	2	7.44	6.43	57	3499	1	56246411|TAA	MIER3	uc003jra.1|2;uc003jrd.1|2;NM_001297599|2;NM_152622|2;ENST00000381213.3|2;ENST00000381199.3|2;ENST00000452157.1|2	575	7	1.22	340	10	2.94	397	5	1.26	274	8	2.92	2.42	2.32	0.0597249	0.112485	0.0403288
chr17:67270082	-	67267431	67270099	2	7.54	6.43	16	2653	1	67270086|TGA	ABCA5	uc002jic.2|6;uc002jif.2|19;uc002jig.2|20;NM_018672|19;NM_172232|20;ENST00000392676.3|20;ENST00000588877.1|19	142	49	34.51	91	51	56.04	91	29	31.87	75	31	41.33	1.62	1.3	0.0290165	0.238133	0.0412848
chr9:100134911	+	100133989	100136824	2	7.61	7.07	922	1914	12	100134033|TGA;100134090|TGA;100134111|TAA;100134141|TGA;100134510|TGA;100134513|TGA;100134516|TGA;100134531|TAA;100134588|TAA;100134705|TAG;100134834|TAA;100134840|TGA	CCDC180;LOC100499484-C9ORF174	uc011lut.2|48;uc004axe.2|46;uc011lus.2|42;uc004axg.2|34;NM_020893|34;ENST00000357054.1|46;ENST00000375202.2|48;ENST00000529487.1|34	431	2	0.46	172	5	2.91	374	4	1.07	139	3	2.16	6.26	2.02	0.0242096	0.292076	0.0420852
chr3:37107104	-	37105283	37107300	2	9.14	5.19	195	1823	3	37107176|TAG;37107188|TAG;37107206|TAA	LRRFIP2	uc011ayf.1|14;uc003cgp.2|24;uc003cgs.3|10;uc003cgt.3|9;NM_006309|23;NM_001282691|14;NM_001134369|10;NM_017724|9;ENST00000421307.1|24;ENST00000354379.4|9;ENST00000336686.4|23;ENST00000421276.2|10;ENST00000396428.2|14;ENST00000440230.1|10	1294	6	0.46	1176	12	1.02	1168	1	0.09	1070	5	0.47	2.2	5.46	0.0840994	0.0906549	0.0448022
chr6:116575547	+	116575459	116579608	3	5.58	10.47	88	4062	5	116575460|TAA;116575472|TAA;116575493|TGA;116575505|TAA;116575514|TAA	DSE	ENST00000540275.1|1	30	41	136.67	16	47	293.75	39	44	112.82	33	47	142.42	2.15	1.26	0.0303245	0.281152	0.0491483
chr5:175387931	-	175387136	175388053	2	8.63	7.44	121	797	2	175387956|TGA;175387962|TGA	THOC3	uc003mdg.5|5;NM_032361|5;ENST00000265097.4|5;ENST00000514861.1|3	3141	16	0.51	2888	21	0.73	4419	13	0.29	3963	22	0.56	1.43	1.89	0.181464	0.0470717	0.0492246
chr14:75572797	-	75572700	75573168	2	7.48	5.29	370	99	7	75572837|TGA;75572894|TAG;75572897|TAG;75572975|TGA;75573092|TAA;75573110|TGA;75573134|TAA	NEK9	NM_001329237|12	126	9	7.14	54	8	14.81	90	7	7.78	67	12	17.91	2.07	2.3	0.121511	0.0736196	0.0511383
chr7:138713359	-	138711580	138713447	2	9.79	8.4	87	1781	2	138713368|TGA;138713377|TAA	ZC3HAV1L	uc003vum.1|3;NM_080660|3;ENST00000275766.1|3	406	7	1.72	388	16	4.12	426	6	1.41	434	10	2.3	2.39	1.64	0.0394848	0.242278	0.0540449
chr2:27594336	+	27594211	27595489	1	6.71	5.76	125	1154	1	27594232|TGA	SNX17	uc010ylj.2|2;uc002rkg.2|2;NM_014748|2;NM_001267061|2;ENST00000233575.2|2;ENST00000427123.1|2	400	11	2.75	317	18	5.68	836	9	1.08	855	14	1.64	2.06	1.52	0.044367	0.220501	0.05505
chr17:56772578	+	56772551	56774053	3	4.79	5.37	27	1476	2	56772552|TAA;56772573|TAA	RAD51C	uc010woa.1|2;uc002iwu.3|2;NM_058216|2;ENST00000583539.1|2;ENST00000337432.4|2;ENST00000425173.1|1	2832	14	0.49	1615	17	1.05	2081	13	0.62	1265	10	0.79	2.13	1.27	0.0275742	0.360333	0.0557563
chr6:108227582	-	108225926	108227651	2	7.64	4.84	68	1658	2	108227596|TAA;108227611|TGA	SEC63	uc003psb.4|7;uc003psc.4|10;NM_007214|10;ENST00000369002.4|10	3006	5	0.17	2654	12	0.45	2350	2	0.09	2191	4	0.18	2.72	2.15	0.0429065	0.311847	0.0711025
chr1:55537381	-	55534781	55537486	1	7.46	7.8	104	2602	1	55537481|TAA	USP24	uc001cyg.4|64;uc021onw.1|67;NM_015306|67;ENST00000294383.6|67;ENST00000407756.1|64	4545	4	0.09	2232	4	0.18	3584	3	0.08	2024	6	0.3	2.04	3.54	0.250841	0.0621908	0.0805037
chr22:50695215	-	50695076	50695363	1	7.36	8.16	147	141	1	50695265|TGA	MAPK12	uc003bkm.1|5;NM_002969|5;ENST00000215659.8|5	177	4	2.26	212	7	3.3	568	19	3.35	868	48	5.53	1.46	1.65	0.388857	0.0418746	0.0833314
chr10:114428769	+	114428758	114575048	3	10.57	8.76	11	146280	1	114428759|TAA	VTI1A	uc001kzz.3|7;NM_001318203|8;NM_145206|7;ENST00000393077.2|7	357	39	10.92	257	29	11.28	278	20	7.19	226	29	12.83	1.03	1.78	0.499425	0.0382708	0.0947522
chr1:35653521	-	35652853	35653573	1	9.09	8.16	51	670	1	35653532|TAG	SFPQ	uc001bys.3|7;NM_005066|7;ENST00000470472.1|4;ENST00000357214.5|7	34617	10	0.03	19976	9	0.05	33516	5	0.01	21349	8	0.04	1.56	2.51	0.227977	0.0841398	0.0950231
chr17:62496639	-	62496445	62496666	2	11.08	0.61	26	196	2	62496650|TAG;62496653|TGA	DDX5	uc010deh.2|12;uc002jek.2|12;uc002jej.2|13;uc010wqa.1|11;NM_001320597|12;NM_004396|12;NM_001320596|13;NM_001320595|13;ENST00000225792.5|12;ENST00000450599.2|11;ENST00000578804.1|12	17523	5	0.03	15907	7	0.04	15506	0	0	15370	4	0.03	1.54	5.04	0.323674	0.0614261	0.0977786
chr1:150241051	-	150240528	150241097	3	9.25	6.79	45	525	1	150241094|TGA	APH1A	uc001ety.2|1;uc001etz.2|1;NM_016022|1;NM_001077628|1;ENST00000369109.3|1;ENST00000360244.4|1	301	1	0.33	336	4	1.19	1136	7	0.62	1571	18	1.15	3.58	1.86	0.225716	0.112683	0.11882
chr1:169138669	-	169102056	169138684	1	10.06	8.14	14	36615	1	169138676|TAA	NME7	uc001gft.3|11;uc001gfu.3|11;NM_013330|11;NM_197972|11;ENST00000472647.1|11;ENST00000367811.3|11	937	16	1.71	775	14	1.81	802	9	1.12	673	16	2.38	1.06	2.12	0.510658	0.0520457	0.122993
chr15:56658092	+	56657869	56665638	3	5.17	7.47	223	7547	3	56657870|TAA;56657915|TGA;56658056|TAG	TEX9	uc002adp.3|2;NM_198524|2;ENST00000352903.2|2;ENST00000561221.2|2	100	10	10	68	14	20.59	114	9	7.89	116	12	10.34	2.06	1.31	0.0764608	0.360034	0.126426
chr9:131233753	+	131233748	131235191	3	6.57	2.88	5	1439	1	131233749|TAA	ODF2	uc011maz.2|5;uc010myb.3|6;uc011mbc.2|5;uc022boj.1|5;uc004bva.3|5;uc004bvb.3|8;uc011mbd.2|6;uc004bvc.3|6;uc011mbe.2|6;uc010myc.3|4;uc011mbf.2|5;uc004bvd.4|6;uc004bve.3|6;NM_153436|5;NM_001242354|5;NM_153432|5;NM_153439|5;NM_001242352|6;NM_001242353|6;NM_002540|8;NM_153435|6;NM_153440|5;NM_153433|6;NM_153437|6;ENST00000393533.2|5;ENST00000372814.3|5;ENST00000351030.3|6;ENST00000604420.1|6;ENST00000…	563	10	1.78	577	19	3.29	1197	22	1.84	1269	27	2.13	1.85	1.16	0.0804529	0.359784	0.131481
chr3:48752746	-	48732855	48752821	3	4.33	2.91	74	19893	4	48752749|TGA;48752773|TGA;48752779|TGA;48752818|TAA	IP6K2	ENST00000443964.1|2	41	7	17.07	15	6	40	53	19	35.85	17	10	58.82	2.34	1.64	0.150954	0.213503	0.142932
chr17:28819776	+	28819772	28837897	3	6.84	5.64	4	18122	1	28819773|TAG	GOSR1	uc002hfe.3|6;uc002hfd.3|6;uc002hff.3|6;NM_001007024|6;NM_001007025|6;NM_004871|6;ENST00000225724.5|6;ENST00000451249.2|6;ENST00000467337.2|6	2049	4	0.2	1350	5	0.37	1567	2	0.13	1215	5	0.41	1.9	3.22	0.261309	0.136798	0.15483
chr17:55962531	-	55957100	55962589	1	7.81	7.81	57	5433	1	55962569|TAA	CUEDC1	uc002ivd.2|2;uc002ive.2|2;NM_001292025|2;NM_001271875|2;ENST00000577830.1|2;ENST00000407144.2|2;ENST00000360238.2|2;ENST00000577589.1|2	36	4	11.11	14	4	28.57	82	7	8.54	120	17	14.17	2.57	1.66	0.198301	0.195398	0.164704
chr5:14687788	+	14687756	14690147	1	5.28	1.19	32	2360	3	14687768|TAG;14687780|TGA;14687783|TAA	FAM105B;OTULIN	uc003jfk.3|5;NM_138348|5;ENST00000284274.4|5	446	5	1.12	425	9	2.12	379	3	0.79	415	7	1.69	1.89	2.13	0.189546	0.214216	0.170694
chr16:28835983	+	28835864	28836686	3	1.31	8.73	119	704	1	28835877|TGA	ATXN2L	ENST00000568266.1|1	65	9	13.85	87	18	20.69	99	11	11.11	124	21	16.94	1.49	1.52	0.242135	0.190156	0.187773
chr7:95045482	-	95041790	95045553	1	8.95	9.49	70	3694	2	95045497|TGA;95045500|TGA	PON2	uc003unu.3|3;uc003unv.3|3;NM_000305|3;NM_001018161|3;ENST00000536183.1|3;ENST00000455123.1|3;ENST00000433091.2|3;ENST00000222572.3|3	1183	8	0.68	693	10	1.44	958	18	1.88	637	12	1.88	2.13	1	0.0853868	0.56699	0.195008
chr9:99246942	+	99246916	99250370	1	6.16	7.05	26	3429	1	99246937|TAG	HABP4	uc010msg.3|6;uc010msh.3|3;NM_014282|6;ENST00000375251.3|3;ENST00000375249.4|6	1010	7	0.69	765	10	1.31	880	7	0.8	810	9	1.11	1.89	1.4	0.145535	0.339958	0.198213
chr3:160167258	-	160166584	160167471	3	1.96	7.75	212	676	2	160167441|TAG;160167462|TGA	TRIM59	ENST00000496222.1|1	37	22	59.46	21	23	109.52	33	23	69.7	16	12	75	1.84	1.08	0.0941185	0.529372	0.199258
chr5:134120489	+	134120232	134121154	2	3.23	6.89	257	666	7	134120264|TAA;134120303|TAA;134120312|TAA;134120318|TGA;134120324|TGA;134120399|TGA;134120471|TAA	DDX46	uc003kzw.3|10;NM_001300860|10;NM_014829|10;ENST00000507392.1|9;ENST00000452510.2|10;ENST00000354283.4|10	4492	7	0.16	3567	11	0.31	3402	7	0.21	3124	8	0.26	1.98	1.24	0.115392	0.433676	0.199915
chr2:85768655	+	85768501	85768755	2	6.64	4.89	154	101	7	85768509|TAA;85768512|TGA;85768536|TAA;85768545|TGA;85768578|TAA;85768584|TAA;85768635|TAA	MAT2A	uc010ysr.2|3;uc002spr.3|3;uc010fgl.2|3;uc010fgm.1|2;NM_005911|3;ENST00000306434.3|3;ENST00000409017.1|3	9596	7	0.07	7646	9	0.12	7469	4	0.05	6683	7	0.1	1.61	1.96	0.239104	0.215584	0.204397
chr5:179047804	-	179044913	179047892	2	9.8	5.39	87	2893	3	179047828|TAG;179047831|TAA;179047885|TAG	HNRNPH1	ENST00000503105.1|4	2368	8	0.34	375	3	0.8	1654	9	0.54	314	3	0.96	2.37	1.76	0.183236	0.299137	0.21398
chr12:123738747	+	123738504	123741359	1	7.24	7	243	2613	4	123738579|TGA;123738642|TAG;123738672|TGA;123738687|TAA	C12orf65	uc001uen.3|2;uc021rft.1|2;uc010tan.2|2;NM_152269|2;NM_001194995|2;NM_001143905|2;ENST00000253233.1|2;ENST00000366329.2|2;ENST00000429587.2|1	803	4	0.5	658	8	1.22	887	8	0.9	767	8	1.04	2.44	1.16	0.11371	0.482627	0.214174
chr3:50137617	+	50137485	50137964	2	9.22	3.25	132	348	4	50137505|TGA;50137544|TAA;50137556|TGA;50137580|TGA	RBM5	uc011bdj.2|5;uc003cyg.3|5;NM_005778|5;ENST00000347869.3|5	959	11	1.15	714	12	1.68	1160	6	0.52	932	8	0.86	1.47	1.66	0.240153	0.248932	0.22819
chrX:76907471	-	76891548	76907603	1	8.77	7	131	15925	1	76907568|TAG	ATRX	uc004ecp.4|15;uc004ecq.4|14;uc004eco.4|16;NM_000489|15;NM_138270|14;ENST00000373344.5|15;ENST00000395603.3|14	813	9	1.11	599	12	2	612	10	1.63	553	10	1.81	1.81	1.11	0.129233	0.498902	0.24123
chr11:113703990	-	113701666	113704141	1	7.09	1.16	150	2326	3	113704061|TAA;113704112|TGA;113704118|TGA	USP28	uc010rwz.1|7	40	16	40	17	12	70.59	27	14	51.85	11	8	72.73	1.76	1.4	0.17142	0.376345	0.241336
chr16:24807356	+	24807261	24808810	1	4.51	9.04	95	1455	1	24807336|TAG	TNRC6A	uc002dmm.3|9;uc010bxs.3|6;uc002dmn.3|4;uc002dmo.3|3;NM_014494|9;NM_001330520|9;ENST00000315183.7|9;ENST00000395799.3|9;ENST00000450465.2|3	1179	14	1.19	859	16	1.86	796	10	1.26	677	10	1.48	1.57	1.18	0.148186	0.444544	0.245056
chr4:123130497	+	123130493	123130972	3	8.4	4.8	4	476	1	123130494|TGA	KIAA1109	uc003ieh.3|16;uc003iei.1|12;uc003iej.1|1;NM_015312|16;ENST00000264501.4|18;ENST00000455637.1|16;ENST00000388738.3|16	136	4	2.94	57	3	5.26	66	0	0	49	2	4.08	1.79	4.02	0.351754	0.187887	0.245639
chr16:4896115	-	4895155	4896174	1	10.47	5.55	58	962	2	4896130|TGA;4896142|TGA	GLYR1	uc002cxx.4|2;uc002cya.2|2;uc010uxv.1|2;NM_032569|2;NM_001324098|2;NM_001324096|2;NM_001324097|2;NM_001308096|2;ENST00000588732.1|2;ENST00000436648.5|2;ENST00000321919.9|2;ENST00000381983.3|2;ENST00000591451.1|2	2440	5	0.2	1810	5	0.28	2384	7	0.29	2148	11	0.51	1.35	1.74	0.433349	0.177173	0.273854
chr19:41942281	-	41939579	41942296	3	4.72	0.11	14	2704	1	41942284|TAA	ATP5SL	uc002oqv.3|3;uc010xwa.2|3;uc002oqw.2|3;uc002oqy.2|3;uc002ora.1|2;NM_001167867|3;NM_001167868|3;NM_001167869|3;NM_018035|3;ENST00000221943.9|3;ENST00000301183.11|3;ENST00000589970.1|3;ENST00000417807.3|3	353	9	2.55	326	11	3.37	482	8	1.66	504	13	2.58	1.32	1.55	0.348186	0.224842	0.277712
chr17:5290022	-	5289590	5290027	3	8.57	1.48	4	434	1	5290024|TAA	NUP88	uc002gbo.2|16;uc010vsx.2|16;NM_001320653|16;NM_002532|16;ENST00000573584.1|16	2257	4	0.18	1947	6	0.31	1819	1	0.05	1666	3	0.18	1.74	3.28	0.290688	0.280647	0.286035
chr12:120638309	-	120637289	120638521	3	5.37	6.84	211	1022	4	120638332|TAA;120638362|TAA;120638398|TAA;120638428|TAG	RPLP0	ENST00000549098.1|2	293	5	1.71	124	4	3.23	489	8	1.64	289	7	2.42	1.89	1.48	0.269785	0.308296	0.290012
chr5:74632469	+	74632443	74638407	2	6.54	4.69	26	5939	1	74632463|TAA	HMGCR	uc011cst.2|1	46	12	26.09	19	7	36.84	31	8	25.81	20	9	45	1.41	1.74	0.357247	0.238779	0.295281
chr17:62783228	-	62782843	62783365	1	9.22	5.37	136	387	1	62783330|TAG	PLEKHM1P	uc002jew.4|9	91	14	15.38	73	17	23.29	138	11	7.97	142	13	9.15	1.51	1.15	0.194431	0.456034	0.303495
chr2:55842517	-	55831213	55842586	1	3.1	6.03	68	11306	2	55842524|TGA;55842560|TGA	PPP4R3B;SMEK2	uc002rzc.3|2;uc002rzb.3|2;uc002rzd.3|2;NM_020463|2;NM_001122964|2;NM_001282850|2;ENST00000272313.5|2;ENST00000407823.3|2;ENST00000345102.5|2	924	7	0.76	678	7	1.03	797	7	0.88	678	9	1.33	1.36	1.51	0.375216	0.283995	0.345152
chr22:18640627	+	18640588	18642938	2	-0.14	2.07	39	2312	1	18640593|TAG	USP18	uc002zny.3|2;NM_017414|2;ENST00000215794.7|2	214	11	5.14	191	15	7.85	257	13	5.06	292	15	5.14	1.53	1.02	0.200561	0.562664	0.359051
chr1:155239165	-	155238584	155239278	1	11.11	6.32	112	583	3	155239168|TGA;155239189|TGA;155239216|TAA	CLK2	uc001fjw.3|3;NM_003993|3;ENST00000361168.5|3;ENST00000355560.4|3	31	3	9.68	16	2	12.5	126	4	3.17	151	9	5.96	1.29	1.88	0.571743	0.226332	0.39401
chr19:4418130	+	4418074	4422562	1	5.73	5.26	56	4433	2	4418089|TGA;4418128|TAG	CHAF1A	uc002mal.3|4;NM_005483|4;ENST00000301280.5|4	1361	7	0.51	969	6	0.62	1470	4	0.27	1310	6	0.46	1.2	1.68	0.473431	0.309217	0.427682
chr12:77191323	+	77191318	77199096	3	5.42	3.43	5	7774	1	77191319|TAA	ZDHHC17	uc001syk.1|2;NM_015336|2;ENST00000334822.5|2;ENST00000426126.2|2	973	4	0.41	598	3	0.5	709	4	0.56	641	6	0.94	1.22	1.66	0.53802	0.318253	0.473401
chr5:147445039	+	147444936	147449885	1	8.02	8.37	103	4847	1	147444960|TGA	SPINK5	uc003low.2|2;uc003loy.2|2;uc003lox.2|2;NM_001127699|2;NM_001127698|2;NM_006846|2;ENST00000398454.1|2;ENST00000359874.3|2;ENST00000476697.3|2;ENST00000256084.7|2	61	5	8.2	11	2	18.18	25	1	4	16	1	6.25	2.22	1.56	0.323863	0.640089	0.533507

## Sheet: Table S8
Table S8. List of adSS3n splice sites identified in the human genome. The entire list of adSS3n (43,702 unique adSS3n, 51,258 total entries) is provided as a separate file. The first entries from each of the 24 chromsomes are included here as examples.
adSS3n position (hg19)	Strand	Exon(s) start(s)	Intron start	Intron end	Exon(s) end(s)	Reading frame	MaxEntScan score of annotated 5'SS	MaxEntScan score of adSS3n	Exon extension (bp)	Remaining intron (bp)	Number of upstream, in-frame STOP codons	Position|sequence of upstream, in-frame STOP codons	Gene name	Transcript(s)|Intron number
chr1:865386	-	863255	863262	865555	865660	1	-9.45	4.12	168	2126	noSTOPs	noSTOPs	AL645608.1	ENST00000598827.1|4
chr2:263922	-	253005	253116	263983	264032;264065;264068;264097	2	7.39	0.4	60	10808	noSTOPs	noSTOPs	SH3YL1	uc002qvx.3|1;uc002qvy.3|1;NM_001159597|1;NM_015677|1;ENST00000403712.2|1;ENST00000356150.5|1
chr3:391269	+	391042	391227	396322	396454	2	8.49	4.33	42	5054	noSTOPs	noSTOPs	CHL1	uc003bot.3|10;uc003bou.3|9;uc003bow.2|9;uc011asi.2|8;NM_001253388|8;NM_001253387|9;NM_006614|10;ENST00000256509.2|10;ENST00000397491.2|9
chr4:289801	-	289227	289323	289817	289944	2	6.74	0.62	15	480	noSTOPs	noSTOPs	ZNF732	uc011buu.1|1;uc021xka.1|2;NM_001137608|1;ENST00000419098.1|2
chr5:141480	+	140373;140681	140832	143161	143371	2	8.88	1.04	648	1682	noSTOPs	noSTOPs	PLEKHG4B	uc003jak.2|1;NM_052909|1;ENST00000283426.6|1;ENST00000502646.1|1
chr6:292732	+	292057;292097;292101;292462;292540	292561	304627	304661	1	10.19	0.16	171	11896	noSTOPs	noSTOPs	DUSP22	uc011dhn.1|1;uc003msx.3|1;NM_001286555|1;NM_020185|1;ENST00000344450.5|1;ENST00000603795.1|1;ENST00000419235.2|1;ENST00000603726.1|1
chr7:288433	+	288281	288397	295814	295995	2	7.13	7.13	36	7382	noSTOPs	noSTOPs	FAM20C	uc003sip.3|5;uc011jvn.2|2;NM_020223|5;ENST00000313766.5|5
chr8:194771	+	194619	194702	195153	195159;197332;197339;197340;197342	1	9.26	0.92	69	383	noSTOPs	noSTOPs	ZNF596	uc003wot.3|5;uc003wou.3|5;uc003wov.3|5;uc003wow.3|5;NM_001287255|5;NM_001287256|5;NM_173539|5;NM_001042416|5;NM_001042415|5;NM_001287254|5;ENST00000308811.4|5;ENST00000398612.1|5;ENST00000518320.2|5
chr9:17312	-	16965;16969	17167	17343	17479	1	6.71	4.95	30	147	noSTOPs	noSTOPs	WASH1	uc010mgm.1|6;uc003zfu.1|5;NM_182905|6
chr10:94925	-	94555	94666	95121	95209	1	6.1	2.21	195	261	noSTOPs	noSTOPs	TUBB8	ENST00000332708.5|1
chr11:205594	-	180209	180405	205610	205667	1	9.33	1.6	15	25191	noSTOPs	noSTOPs	BET1L	ENST00000410108.1|3
chr12:88423	+	87872;88257	88393	88569	88771	1	6.71	4.95	30	147	noSTOPs	noSTOPs	LOC100288778	uc031qfi.1|6;uc010scy.2|5;uc010sdd.2|2;uc010sde.2|2;uc010sdf.2|1;uc010sdg.2|2
chr13:20025249	-	20024403	20024485	20025304	20025365	2	5.57	7.45	54	766	noSTOPs	noSTOPs	TPTE2	uc001umd.3|12;uc009zzl.3|10;uc001ume.3|9;NM_130785|9;NM_001141968|10;NM_199254|12;ENST00000382978.1|10;ENST00000255310.6|8;ENST00000400230.2|11;ENST00000400103.2|9;ENST00000462409.1|7;ENST00000390680.2|9;ENST00000382975.4|11;ENST00000382977.4|12;ENST00000457266.2|9
chr14:19558862	+	19558717	19558832	19558990	19559164	1	9.55	2.85	30	129	noSTOPs	noSTOPs	POTEG	uc001vuz.1|2;NM_001005356|2;ENST00000552966.1|2;ENST00000547889.1|2;ENST00000409832.3|2
chr15:20774770	+	20774665	20774746	20776101	20776177	1	6.62	3.93	24	1332	noSTOPs	noSTOPs	GOLGA8CP	uc010tzc.1|12
chr16:65278	-	64652	64721	65480	65633	2	9.6	1.28	201	559	noSTOPs	noSTOPs	WASH4P	ENST00000326592.9|8
chr17:30740	-	22328	22408	30897	31420;31427	2	9.07	7.09	156	8334	noSTOPs	noSTOPs	DOC2B	uc010vpx.1|1;ENST00000343572.7|1
chr18:48869	-	47390	48448	48939	49050	2	8.69	2.14	69	423	noSTOPs	noSTOPs	RP11-683L23.1	ENST00000308911.6|3
chr19:290794	-	288020	288172	290951	291169;291170	2	10.03	3.86	156	2624	noSTOPs	noSTOPs	PLPP2;PPAP2C	uc002loh.3|1;NM_177543|1;ENST00000327790.3|1
chr20:123403	+	123010;123194;123252	123328	126055	126392	2	7.82	1.09	75	2653	noSTOPs	noSTOPs	DEFB126	uc002wcx.3|1;NM_030931|1;ENST00000382398.3|1
chr21:10933808	-	10921934	10921996	10933851	10933940	2	8.55	2.07	42	11814	noSTOPs	noSTOPs	TPTE	uc002yip.1|17;uc002yiq.1|16;uc002yir.1|15;uc010gkv.1|12;NM_001290224|12;NM_199259|16;NM_199260|15;NM_199261|17;ENST00000298232.7|16;ENST00000342420.5|15;ENST00000361285.4|17
chr22:16282446	-	16282145	16282319	16282477	16282592	1	9.55	2.85	30	129	noSTOPs	noSTOPs	POTEH	uc010gqp.2|2;uc002zlj.1|3;NM_001136213|2;ENST00000452800.1|2;ENST00000343518.6|2
chrX:205624	+	205400	205537	207314	207443	1	10.88	9.46	87	1691	noSTOPs	noSTOPs	PLCXD1	uc004cpc.3|3;NM_018390|3;ENST00000399012.1|4;ENST00000381657.2|3;ENST00000381663.3|3;ENST00000415337.1|3
chrY:155624	+	155400	155537	157314	157443	1	10.88	9.46	87	1691	noSTOPs	noSTOPs	PLCXD1	uc004fop.3|3;NM_018390|3;ENSTR0000399012.1|4;ENSTR0000381657.2|3;ENSTR0000381663.3|3;ENSTR0000415337.1|3

## Sheet: Table S9
Table S9. List of adSS3n activated in NCLsi samples upon NCL knockdown.
													1-NCLsi			2-CONTsi			7-NCLsi			8-CONTsi			Fold difference		P-value (Fisher's exact test)		Combined P-value
adSS3n coordinate (hg19)	Strand	Intron start	Intron end	Reading frame	MaxEntScan score of annotated 5'SS	MaxEntScan score of adSS3n	Length of exon extension (bp)	Length of remaining intron (bp)	Number of upstream, in-frame STOP codons	Position|sequence of upstream, in-frame STOP codons	Gene name(s)	List of transcripts|intron number	5'SS reads	adSS3n reads	Rel. usage (%)	5'SS reads	adSS3n reads	Rel. usage (%)	5'SS reads	adSS3n reads	Rel. usage (%)	5'SS reads	adSS3n reads	Rel. usage (%)	Rep. 1	Rep. 2	Rep. 1	Rep. 2
chr22:24134082	+	24134055	24135745	2	4.79	7.22	27	1664	noSTOPs	noSTOPs	SMARCB1	uc011ajb.1|2;uc002zyc.3|2;uc002zyd.3|2;NM_001317946|2;NM_001007468|2;ENST00000344921.6|2;ENST00000407422.3|2	2350	4852	206.47	2251	3043	135.18	2569	4819	187.58	2831	3827	135.18	1.53	1.39	7.42923e-30	2.54029e-21	2.17965e-48
chr15:50593416	-	50593100	50593453	2	5.06	8.35	36	318	noSTOPs	noSTOPs	GABPB1	uc001zya.3|5;uc001zyc.3|6;uc001zyd.3|5;uc001zyf.3|6;NM_016655|5;NM_016654|5;NM_181427|6;ENST00000380877.3|5;ENST00000396464.3|5;ENST00000359031.4|6;ENST00000560825.1|6	387	576	148.84	446	362	81.17	294	470	159.86	373	304	81.5	1.83	1.96	1.86626e-10	1.79079e-10	1.53217e-18
chr14:91942153	-	91939715	91942193	1	9.11	8.88	39	2440	noSTOPs	noSTOPs	PPP4R3A;SMEK1	uc001xzm.3|8;uc001xzo.3|7;NM_001284280|7;ENST00000554684.1|7;ENST00000337238.4|8	1013	974	96.15	827	516	62.39	842	676	80.29	672	426	63.39	1.54	1.27	9.13047e-10	0.00189735	4.86476e-11
chr7:134618829	+	134618142	134620438	1	7.1	8.68	687	1610	noSTOPs	noSTOPs	CALD1	uc010lmm.3|5;uc003vsc.3|3;NM_033157|5;NM_033139|3;ENST00000361388.2|5;ENST00000422748.1|5;ENST00000393118.2|3;ENST00000495522.1|3	468	132	28.21	376	33	8.78	371	80	21.56	359	45	12.53	3.21	1.72	9.63264e-10	0.00407931	1.07127e-10
chr22:29534822	+	29534771	29536269	2	6.37	6.91	51	1448	noSTOPs	noSTOPs	KREMEN1	uc003ael.3|7;NM_001039570|7;ENST00000400335.4|7	152	92	60.53	186	80	43.01	219	147	67.12	375	111	29.6	1.41	2.27	0.0421042	4.16456e-08	3.7106e-08
chr7:91699521	+	91699497	91700218	1	7.15	5.28	24	698	noSTOPs	noSTOPs	AKAP9	uc003ulf.3|27;NM_147185|27;ENST00000394534.2|1	66	412	624.24	85	300	352.94	38	285	750	61	211	345.9	1.77	2.17	0.00103267	0.000379932	6.17987e-06
chr7:148523544	-	148516780	148523560	2	10.44	5.63	15	6766	noSTOPs	noSTOPs	EZH2	uc022aov.1|6;uc011kug.2|8;uc003wfd.2|8;uc003wfc.2|7;uc011kuh.2|8;uc011kui.2|8;NM_001203249|8;NM_001203247|8;NM_001203248|8;NM_152998|7;ENST00000492143.1|8;ENST00000478654.1|9;ENST00000460911.1|8;ENST00000350995.2|7;ENST00000541220.1|8;ENST00000476773.1|8;ENST00000483967.1|8;ENST00000536783.1|9	2969	127	4.28	2476	86	3.47	2611	135	5.17	2456	71	2.89	1.23	1.79	0.0809939	4.66992e-05	5.10056e-05
chr17:7852004	+	7851938	7852402	3	2.62	3.3	66	399	noSTOPs	noSTOPs	CNTROB	uc002gjq.3|18;NM_053051|17;ENST00000563694.1|17;ENST00000576536.1|4	102	13	12.75	118	5	4.24	365	36	9.86	393	13	3.31	3.01	2.98	0.0301797	0.000423285	0.00015672
chr7:56136341	+	56136332	56140689	3	7.79	6.49	9	4349	noSTOPs	noSTOPs	SUMF2	uc011kcw.2|2;uc003trv.3|2;uc011kcy.2|2;uc011kcz.2|2;uc011kcx.3|2;NM_015411|2;NM_001130069|2;NM_001042469|2;NM_001042470|2;ENST00000395436.2|2;ENST00000434526.2|2;ENST00000395435.2|2;ENST00000342190.6|2;ENST00000437307.2|2;ENST00000413756.1|2;ENST00000423763.1|2;ENST00000438133.1|2;ENST00000447501.1|2;ENST00000451338.1|2	2443	64	2.62	2089	36	1.72	2250	60	2.67	2102	27	1.28	1.52	2.08	0.0278346	0.000899914	0.000290433
chr3:4716933	+	4716906	4718297	2	8.92	7.36	27	1365	noSTOPs	noSTOPs	ITPR1	uc021wsi.1|23;uc021wsj.1|22;NM_001099952|23;NM_002222|22;ENST00000423119.2|23;ENST00000357086.4|23;ENST00000456211.2|22	82	45	54.88	65	9	13.85	72	23	31.94	67	13	19.4	3.96	1.65	0.000191917	0.133254	0.000295988
chr7:70231342	+	70231321	70233009	1	8.27	4.51	21	1668	noSTOPs	noSTOPs	AUTS2	uc003tvw.4|9;uc003tvx.4|9;NM_001127231|9;NM_015570|9;ENST00000406775.2|9;ENST00000342771.4|9	64	84	131.25	62	54	87.1	89	113	126.97	141	113	80.14	1.51	1.58	0.0637758	0.00971204	0.00519471
chr8:38684894	+	38684807	38688642	2	9.6	9.99	87	3749	noSTOPs	noSTOPs	TACC1	uc003xmb.4|7;uc011lbz.2|7;uc010lwo.1|3;uc011lca.2|6;uc011lcb.2|5;NM_001330521|5;ENST00000443286.2|7;ENST00000520340.1|6;ENST00000518415.1|7;ENST00000520973.1|5	87	129	148.28	102	124	121.57	91	183	201.1	127	166	130.71	1.22	1.54	0.174869	0.00830346	0.0109407
chr9:33264202	-	33262829	33264221	2	8.34	8.07	18	1375	noSTOPs	noSTOPs	BAG1	uc003zsi.3|2;uc003zsj.3|1;NM_001172415|1;NM_004323|1;ENST00000472232.3|1;ENST00000379707.2|1;ENST00000379704.2|1	390	8	2.05	418	4	0.96	771	17	2.2	1241	11	0.89	2.14	2.49	0.165001	0.0142132	0.0165463
chr21:43708184	+	43708148	43708320	1	8.27	8.99	36	137	noSTOPs	noSTOPs	ABCG1	uc002zam.3|11;uc002zan.3|10;uc002zao.3|9;uc002zap.3|9;uc002zar.3|9;NM_207627|10;NM_207628|11;NM_207629|9;NM_016818|9;NM_207174|9;ENST00000398457.2|10;ENST00000347800.2|9;ENST00000398449.3|9;ENST00000343687.3|9	4	10	250	14	7	50	13	19	146.15	30	21	70	5	2.09	0.0304316	0.0822331	0.0174935
chr5:78936819	+	78936789	78936927	2	7.26	4.89	30	109	noSTOPs	noSTOPs	PAPD4	uc010jae.1|6;uc003kgb.2|6;uc010jaf.1|5;uc003kga.2|6;uc003kfz.2|5;NM_173797|6;NM_001114394|5;NM_001114393|6;NM_001297745|5;NM_001297744|6;ENST00000453514.1|5;ENST00000423041.2|6;ENST00000504233.1|5;ENST00000428308.2|7;ENST00000296783.3|6	1271	10	0.79	869	4	0.46	1010	12	1.19	718	1	0.14	1.71	8.53	0.265029	0.00976365	0.0180023
chr14:45650924	+	45650909	45652976	1	9.35	9.43	15	2053	noSTOPs	noSTOPs	FANCM	uc001wwd.4|16;uc010anf.3|15;uc001wwe.4|9;uc010ang.3|3;NM_001308133|15;NM_020937|16;ENST00000267430.5|16;ENST00000542564.2|15;ENST00000556250.1|9	333	11	3.3	347	6	1.73	261	9	3.45	233	1	0.43	1.91	8.03	0.15008	0.0179311	0.0186166
chr4:30921992	+	30921968	31144094	2	6.9	5.88	24	222103	noSTOPs	noSTOPs	PCDH7	uc011bxx.2|2;NM_032457|2	9	32	355.56	19	27	142.11	18	31	172.22	34	33	97.06	2.5	1.77	0.0439307	0.0948774	0.0270101
chr1:41474423	+	41474387	41474465	1	8.41	3.48	36	43	noSTOPs	noSTOPs	CTPS1	uc001cgk.4|15;uc010ojo.2|11;uc001cgl.4|14;uc010ojq.2|11;NM_001905|15;NM_001301237|11;ENST00000372621.4|15;ENST00000541520.1|11;ENST00000372616.1|14	4659	66	1.42	3990	37	0.93	4853	53	1.09	4550	40	0.88	1.53	1.24	0.0238769	0.176648	0.0272827
chr10:101492176	+	101492167	101496002	2	8.19	2.19	9	3827	noSTOPs	noSTOPs	CUTC	uc010qpk.2|1;uc001kqd.4|1;NM_015960|1;ENST00000370476.5|1;ENST00000471520.1|1	299	8	2.68	258	2	0.78	404	9	2.23	503	4	0.8	3.45	2.8	0.0884525	0.0673847	0.036493
chr21:34900781	-	34900642	34900824	1	4.82	3.1	42	141	noSTOPs	noSTOPs	GART	uc002yrx.3|9;uc002yrz.3|9;uc002yry.3|9;uc002ysa.2|9;NM_000819|9;NM_001136005|9;NM_001136006|9;NM_175085|9;ENST00000381815.4|9;ENST00000381831.3|9;ENST00000381839.3|9;ENST00000361093.5|9	7791	7	0.09	7427	3	0.04	6681	5	0.07	6696	0	0	2.22	6.01	0.192336	0.0311101	0.0366121
chr6:31525627	+	31525582	31525798	2	7.75	8.68	45	172	noSTOPs	noSTOPs	NFKBIL1	uc011dnr.2|3;uc003nuc.3|3;NM_001144963|3;NM_001144961|3;ENST00000376145.4|3	39	68	174.36	44	63	143.18	55	153	278.18	98	178	181.63	1.22	1.53	0.287407	0.0210863	0.0370045
chr17:30372856	+	30372838	30374779	2	7.82	0.55	18	1924	noSTOPs	noSTOPs	LRRC37B	uc010wbx.2|11;uc002hgu.3|8;uc010csu.3|6;uc031qzu.1|5;NM_052888|8;NM_001321350|11;ENST00000543378.2|11;ENST00000327564.7|8;ENST00000394713.3|6;ENST00000584368.1|6;ENST00000341671.7|8	228	7	3.07	133	1	0.75	262	7	2.67	143	0	0	4.08	4.38	0.147644	0.0492106	0.043046
chr1:33123189	+	33123174	33133825	2	8.24	4.51	15	10637	noSTOPs	noSTOPs	RBBP4	uc001bvr.3|3;uc001bvs.3|3;uc010ohk.2|3;NM_001135255|3;NM_005610|3;NM_001135256|3;ENST00000414241.3|3;ENST00000373493.5|3;ENST00000373485.1|3;ENST00000458695.2|3	12805	16	0.12	10646	5	0.05	10109	10	0.1	9058	5	0.06	2.66	1.79	0.0360557	0.206807	0.0439837
chr22:39709628	-	39709316	39709638	1	9.16	0.7	9	314	noSTOPs	noSTOPs	RPL3	uc003axh.3|8;uc003axi.3|8;uc003axj.3|8;NM_000967|8;NM_001033853|8;ENST00000401609.1|7;ENST00000216146.4|8	14895	7	0.05	23091	5	0.02	31688	15	0.05	57450	15	0.03	2.17	1.81	0.144725	0.0738911	0.0592236
chr1:24987897	+	24987888	24989150	2	7.13	1.32	9	1254	noSTOPs	noSTOPs	SRRM1	uc001bjm.3|11;uc010oel.2|11;uc009vrh.1|11;uc009vri.1|8;NM_001303448|11;NM_005839|11;NM_001303449|11;ENST00000323848.9|11;ENST00000447431.2|11;ENST00000374389.4|11	1909	20	1.05	1778	8	0.45	2007	15	0.75	2095	13	0.62	2.33	1.2	0.028402	0.381857	0.0599106
chr17:40270301	-	40270036	40270314	2	9.8	8.57	12	267	noSTOPs	noSTOPs	KAT2A	uc002hyx.2|7;NM_021078|7;ENST00000225916.5|7	228	7	3.07	221	2	0.9	758	13	1.72	1170	12	1.03	3.39	1.67	0.101157	0.139688	0.0743179
chr11:71944034	+	71944019	71944118	2	7.68	8.37	15	85	noSTOPs	noSTOPs	INPPL1	uc001osf.3|16;uc001osg.3|15;NM_001567|16;ENST00000298229.2|16;ENST00000541756.1|16;ENST00000538751.1|15	1401	5	0.36	1282	0	0	2780	24	0.86	2567	19	0.74	5.49	1.17	0.0390216	0.365413	0.0748649
chr11:123599760	-	123598971	123599833	1	6.46	6.66	72	791	noSTOPs	noSTOPs	ZNF202	uc001pzc.1|3;uc001pzd.1|6;uc001pze.1|5;uc001pzf.1|4;NM_001301819|3;NM_001301779|5;NM_001301780|4;NM_003455|6;ENST00000336139.4|5;ENST00000530393.1|6;ENST00000529691.1|4	263	35	13.31	236	22	9.32	237	26	10.97	241	17	7.05	1.43	1.56	0.133893	0.113316	0.078718
chr2:27599084	+	27599051	27599179	1	10.08	6.46	33	96	noSTOPs	noSTOPs	SNX17	uc002rkh.2|13;uc010eza.2|11;uc010ylj.2|12;uc010yll.2|13;uc002rkg.2|12;uc010ylm.2|12;uc010yln.2|12;uc010ylo.2|12;uc010ylp.2|11;uc010ylk.2|10;uc010ylq.2|12;NM_014748|12;NM_001267059|12;NM_001267060|11;NM_001267061|12;ENST00000233575.2|12;ENST00000543024.1|10;ENST00000537606.1|11;ENST00000542478.1|12	864	7	0.81	761	3	0.39	2006	12	0.6	1975	5	0.25	2.06	2.36	0.230073	0.0768327	0.0890129
chr1:206784499	-	206782813	206784536	2	9.46	3.85	36	1688	noSTOPs	noSTOPs	EIF2D	uc001heh.2|2;uc009xbw.2|2;uc010prw.1|2;NM_001201478|2;NM_006893|2;ENST00000367114.3|2;ENST00000271764.2|2	1599	17	1.06	1504	8	0.53	1693	17	1	1692	13	0.77	2	1.31	0.0738366	0.294285	0.104932
chr12:111908351	-	111908045	111908361	1	11.08	9.68	9	308	noSTOPs	noSTOPs	ATXN2	uc001tsh.3|19;uc001tsi.3|17;uc001tsj.3|19;uc001tsl.1|1;NM_001310121|19;NM_002973|19;NM_001310123|17;ENST00000389154.3|5;ENST00000389153.4|19;ENST00000608853.1|19;ENST00000377617.3|19;ENST00000535949.1|17;ENST00000542287.2|19;ENST00000550844.1|1	679	5	0.74	508	2	0.39	661	4	0.61	612	0	0	1.87	4.63	0.361814	0.0732217	0.122685
chr1:32647278	+	32647179	32650125	2	7.23	6.66	99	2848	noSTOPs	noSTOPs	TXLNA	uc001bui.3|3;uc001buj.3|2;NM_175852|3;ENST00000373610.3|3;ENST00000373609.1|2	1710	13	0.76	1243	5	0.4	2003	11	0.55	1461	4	0.27	1.89	2.01	0.161948	0.171161	0.12711
chr3:52512660	+	52512594	52513764	1	8.7	6.22	66	1105	noSTOPs	noSTOPs	NISCH	uc031sad.1|11;uc003dec.2|11;uc003ded.4|11;NM_001276293|11;NM_001276294|11;NM_007184|11;ENST00000479054.1|12;ENST00000345716.4|11;ENST00000488380.1|11;ENST00000420808.2|11	770	4	0.52	646	2	0.31	1299	15	1.15	1453	8	0.55	1.68	2.1	0.42984	0.0648102	0.127607
chr1:26624439	-	26623973	26624452	1	5.87	6.71	12	468	noSTOPs	noSTOPs	UBXN11	uc001blw.3|6;uc001blz.1|4;uc001bma.3|5;uc010ofb.1|3;NM_183008|6;NM_145345|5;ENST00000357089.4|4;ENST00000374221.3|6;ENST00000374217.2|5;ENST00000374222.1|6;ENST00000436301.2|3;ENST00000442942.2|3	48	3	6.25	38	0	0	123	7	5.69	186	5	2.69	3.18	2.12	0.183377	0.162676	0.134604
chr1:11307626	-	11303358	11307681	2	10.07	5.95	54	4270	noSTOPs	noSTOPs	MTOR	uc001asd.3|8;NM_004958|8;ENST00000361445.4|8	712	10	1.4	473	3	0.63	723	6	0.83	594	2	0.34	2.21	2.46	0.172161	0.219708	0.161694
chrX:70784616	+	70784604	70787349	1	9.54	7.44	12	2734	noSTOPs	noSTOPs	OGT	uc004eaa.2|19;uc004eab.2|19;uc004eac.3|15;uc004ead.3|14;NM_181672|19;NM_181673|19;ENST00000373719.3|19;ENST00000373701.3|19	4519	4	0.09	3344	0	0	3475	3	0.09	2852	1	0.04	3.7	2.46	0.109201	0.389891	0.176967
chr17:7852004	+	7851938	7852399	3	2.62	3.3	66	396	noSTOPs	noSTOPs	CNTROB	uc002gjr.3|16;NM_001330124|17;ENST00000565740.1|17	50	5	10	52	2	3.85	198	11	5.56	218	7	3.21	2.6	1.73	0.226416	0.188855	0.177545
chr2:48738617	+	48738608	48741853	1	9.79	8.41	9	3237	noSTOPs	noSTOPs	PPP1R21	uc002rwl.3|21;uc002rwm.3|21;uc002rwk.3|20;uc010yok.2|19;NM_001135629|21;NM_152994|20;NM_001193475|19;ENST00000281394.4|20;ENST00000294952.8|21;ENST00000449090.2|19	398	10	2.51	264	3	1.14	339	5	1.47	219	1	0.46	2.21	3.23	0.174426	0.247669	0.178931
chr11:47600462	-	47599581	47600484	2	9.22	9.46	21	883	noSTOPs	noSTOPs	KBTBD4	uc001nfz.3|1;NM_018095|1;ENST00000430070.2|1	175	16	9.14	172	10	5.81	211	18	8.53	186	11	5.91	1.57	1.44	0.18717	0.231389	0.179273
chr11:70263305	+	70263230	70265851	2	4.41	1.06	75	2547	noSTOPs	noSTOPs	CTTN	uc001opu.3|8;uc001opv.4|8;uc001opw.4|8;NM_001184740|8;NM_005231|8;NM_138565|8;ENST00000346329.3|8;ENST00000301843.8|8;ENST00000376561.3|8	1889	4	0.21	1821	1	0.05	2487	3	0.12	3064	1	0.03	3.86	3.7	0.199505	0.239062	0.192825
chr10:43288599	+	43288593	43289299	1	9.18	8.51	6	701	noSTOPs	noSTOPs	BMS1	uc001jaj.3|8;NM_014753|8;ENST00000374518.5|8	1265	4	0.32	1295	3	0.23	1585	5	0.32	1379	1	0.07	1.36	4.35	0.487631	0.145883	0.259163
chr11:62569376	-	62569292	62569413	1	4.51	6.36	36	86	noSTOPs	noSTOPs	NXF1	uc001nvf.1|5;uc001nvg.1|5;uc009yog.1|6;uc010rmh.1|3;NM_001081491|5;NM_006362|5;ENST00000531709.2|5;ENST00000294172.2|5;ENST00000532297.1|6;ENST00000530875.1|6;ENST00000531131.1|3;ENST00000439713.2|5	2374	5	0.21	1916	1	0.05	2361	6	0.25	2054	4	0.19	4.04	1.3	0.16809	0.465238	0.277496
chr15:65899483	-	65897575	65899496	1	7.09	8.01	12	1910	noSTOPs	noSTOPs	VWA9	uc002apd.4|2;uc010uix.3|2;uc002ape.4|2;uc010ujc.2|2;ENST00000313182.2|2;ENST00000395644.4|2;ENST00000567744.1|2;ENST00000569004.1|1	2778	10	0.36	2196	5	0.23	2281	11	0.48	1899	6	0.32	1.58	1.53	0.283492	0.278764	0.279595
chr6:31852666	-	31852577	31852688	1	9.54	7.81	21	91	noSTOPs	noSTOPs	EHMT2	uc003nxx.1|1;uc011don.1|17;uc003nxz.1|19;uc003nya.1|18;NM_001289413|17;NM_006709|19;NM_025256|18;ENST00000395728.3|18;ENST00000375528.4|17;ENST00000375530.4|18;ENST00000375537.4|19	19	4	21.05	15	2	13.33	93	21	22.58	205	33	16.1	1.58	1.4	0.489076	0.170266	0.290259
chr10:34636882	-	34635378	34636892	2	8.73	8.59	9	1506	noSTOPs	noSTOPs	PARD3	ENST00000374768.1|4	70	17	24.29	71	17	23.94	62	23	37.1	60	14	23.33	1.01	1.59	0.560984	0.153021	0.296607
chr3:172365650	-	172363483	172365675	2	6.68	4.88	24	2169	noSTOPs	noSTOPs	NCEH1	uc003fig.3|2;NM_020792|2;ENST00000475381.1|2;ENST00000273512.3|2	91	4	4.4	84	1	1.19	129	6	4.65	95	3	3.16	3.69	1.47	0.220669	0.42953	0.318109
chr3:48665353	-	48664486	48665378	1	7.23	3.85	24	869	noSTOPs	noSTOPs	SLC26A6	uc003cuk.3|15;uc003cui.3|17;NM_001281733|15;NM_134263|17;ENST00000420764.2|17;ENST00000337000.8|15	313	10	3.19	266	4	1.5	443	2	0.45	501	2	0.4	2.12	1.13	0.154374	0.640612	0.327705
chr11:7631660	+	7631654	7642165	1	10.28	9.25	6	10506	noSTOPs	noSTOPs	PPFIBP2	uc001mfj.5|6;uc010rbb.1|4;uc010rbc.3|4;uc010rbd.1|4;uc010rbe.3|3;uc001mfl.5|2;NM_003621|6;NM_001256568|3;NM_001256569|2;ENST00000299492.4|6;ENST00000533792.1|4;ENST00000528883.1|3;ENST00000530181.1|2	89	1	1.12	72	0	0	68	5	7.35	77	2	2.6	1.62	2.83	0.555556	0.189781	0.342625
chr7:134618148	+	134618142	134625842	1	7.1	4.44	6	7695	noSTOPs	noSTOPs	CALD1	uc003vry.3|5;uc003vsb.3|5;uc003vsd.3|3;uc011kpu.2|3;uc011kpv.2|2;NM_004342|5;NM_033140|3;ENST00000417172.1|5;ENST00000361901.2|5;ENST00000443197.1|3;ENST00000424922.1|3;ENST00000543443.1|3	2487	18	0.72	1947	9	0.46	2072	7	0.34	1554	5	0.32	1.57	1.05	0.182006	0.587494	0.345974
chr3:121388042	-	121387356	121388058	1	10.49	8.68	15	688	noSTOPs	noSTOPs	GOLGB1	ENST00000491690.1|2	16	9	56.25	13	5	38.46	29	15	51.72	27	9	33.33	1.46	1.55	0.408752	0.262823	0.347096
chrX:134704481	+	134704472	134706739	1	5.89	3.23	9	2259	noSTOPs	noSTOPs	DDX26B	uc004eyx.4|2	454	3	0.66	329	1	0.3	347	6	1.73	270	3	1.11	2.17	1.56	0.441838	0.393083	0.477712

[truncated: 4 more sheets: Table S10, Table S11, Table S12, Table S13]
